# Supplementary material for: Examining Ancient Inter-domain Horizontal Gene Transfer
Source: Evol Bioinform Online. 2008 May 9;4:109–19. (PMC2614185)
Supplement: File 2— — This file contains the list of genes from the E. coli genome that have paralogs with 40% similarity elsewhere in the genome. Column 1 indicates the distribution of the gene in other organisms where 1 = bacteria only; 2 = all three domains; 3 = Bacteria and Archaea 4 = Bacteria and Eukarya; 5 = No inference. Column 2 shows the gene name, column 3 shows the most similar paralog, column 4 shows the E value for the comparison of paralogs, column 5, and column 6 indicate simillarities. [file ebo-4-109-s2.xls]

## Sheet: Sheet1
type	Common Name	Common Name	P value	% Similarity	% Identity
1	(3R)-hydroxymyristol acyl carrier protein dehydratase	beta-hydroxydecanoyl thioester dehydrase, trans-2-decenoyl-ACP isomerase	0.00057	52.8455	30.8943
1	2,3-dihydroxybenzoate-AMP ligase	putative ligase/synthetase	7.9e-57	49.434	31.1321
1	2-acyl-glycerophospho-ethanolamine acyltransferase; acyl-acyl-carrier protein synthetase	putative ligase/synthetase	1.7e-27	50.5882	29.7059
1	2-component transcriptional regulator	pleiotrophic regulation of anaerobic respiration: response regulator for nar, frd, dms and tor genes	0.051	50.5155	24.7423
1	5-keto-D-gluconate 5-reductase	putative oxidoreductase	3.7e-27	52.0661	32.6446
1	6-phosphogluconate dehydratase	dihydroxyacid dehydratase	2.5e-46	51.7717	31.1024
1	aconitate hydrase B	3-isopropylmalate isomerase (dehydratase) subunit	6.6e-12	48.8636	32.9545
1	acridine efflux pump	putative membrane protein	0.012	49.3333	29.3333
1	acyl carrier protein phosphodiesterase	orf, hypothetical protein	0.058	42.7419	24.1935
1	acyl-CoA synthetase, long-chain-fatty-acid--CoA ligase	putative ligase/synthetase	4.4e-49	51.2448	31.1203
1	ADP-heptose--lps heptosyltransferase II; lipopolysaccharide core biosynthesis	heptosyl transferase I; lipopolysaccharide core biosynthesis	2.6e-08	48.1061	28.7879
1	aerobic respiration sensor-response protein; histidine protein kinase/phosphatase, sensor for arcA	sensor-regulator, activates OmpR by phophorylation	6.9e-38	55.9041	34.6863
1	aerotaxis sensor receptor, flavoprotein	methyl-accepting chemotaxis protein IV, peptide sensor receptor	3.1e-39	62.4161	39.9329
1	affects pool of 3'-phosphoadenosine-5'-phosphosulfate in pathway of sulfite synthesis	enhances synthesis of sigma32 in mutant; extragenic suppressor, may modulate RNAse III lethal action	1.7e-15	47.3684	30.2632
1	alpha-galactosidase	phospho-beta-glucosidase; cryptic	8.3e-30	48.4163	26.4706
1	AMP nucleosidase	orf, hypothetical protein	0.067	53.9216	31.3725
1	anaerobic dicarboxylate transport	anaerobic dicarboxylate transport	1.9e-53	62.9291	36.1556
1	anaerobically inducible L-threonine, L-serine permease	putative transport system permease protein	2.9e-21	49.3976	26.2651
1	arginine 3rd transport system periplasmic binding protein	periplasmic glutamine-binding protein; permease	2.2e-29	55.042	34.4538
1	arsenate reductase	putative oxidoreductase	1.2e-19	62.069	41.3793
1	ascBF operon repressor	L-idonate transcriptional regulator	2.4e-25	52.2648	26.4808
1	aspartokinase II and homoserine dehydrogenase II	aspartokinase I, homoserine dehydrogenase I	1.7e-84	54.918	35.1093
1	ATP-binding component of a membrane-associated complex involved in cell division	putative ATP-binding component of a transport system	1.6e-35	64.0187	43.9252
1	ATP-binding component of a transport system	putative ATP-binding component of a transport system	1.9e-46	53.1624	27.1795
1	ATP-binding component of D-ribose high-affinity transport system	ATP-binding component of high-affinity L-arabinose transport system	6.8e-106	67.7419	42.7419
1	ATP-binding component of high-affinity L-arabinose transport system	putative ATP-binding component of a transport system	4.9e-25	56.7308	36.5385
1	ATP-binding component of histidine transport	ATP-binding component of transport system for glycine, betaine and proline	3.9e-32	64.6341	36.1789
1	ATP-binding component of hydroxymate-dependent iron transport	ATP-binding component of a transporter	8.9e-26	54.6667	32.4444
1	ATP-binding component of leucine transport	ATP-binding protein of glutamate/aspartate transport system	5.6e-24	54.4643	30.8036
1	ATP-binding component of methyl-galactoside transport and galactose taxis	putative ATP-binding component of a transport system	2.9e-59	58.1301	34.5528
1	ATP-binding component of sn-glycerol 3-phosphate transport system	putative ATP-binding component of a transport system	1.1e-61	64.6154	40.9231
1	ATP-binding component of transport system for maltose	putative ATP-binding component of a transport system	1.3e-57	63.9073	40.3974
1	ATP-binding protein of nickel transport system	putative ATP-binding component of a transport system	1.5e-32	54.5455	35.124
1	ATP-dependent serine activating enzyme (may be part of enterobactin synthase as component F)	2,3-dihydroxybenzoate-AMP ligase	8.4e-15	48.1013	29.5359
1	beta-D-galactosidase	beta-D-glucuronidase	3.6e-12	47.6658	31.2039
1	biodegradative arginine decarboxylase	ornithine decarboxylase isozyme, inducible	4.5e-86	54.0541	33.0684
1	biotin biosynthesis; reaction prior to pimeloyl CoA	putative enzyme	4.7e-08	50	30.625
1	biotin sulfoxide reductase	nitrate reductase 1, alpha subunit	4.7e-13	46.8864	26.0073
1	biotin sulfoxide reductase 2	probable nitrate reductase 3	1.8e-05	45.5429	27.0664
1	carbamoyl-phosphate synthetase, glutamine (small) subunit	p-aminobenzoate synthetase, component II	1.1e-06	49.6503	30.7692
1	cardiolipin synthase, a major membrane phospholipid; novobiocin sensitivity	putative synthetase	1e-22	50.1567	30.4075
1	catabolic regulation response regulator	transcriptional regulator in 2-component system	5.1e-30	54.2986	38.914
1	catabolite repression sensor kinase for PhoB; alternative sensor for pho regulon	putative 2-component sensor protein	1.5e-17	48.3173	28.3654
1	cell division membrane protein	GTP-binding export factor binds to signal sequence, GTP and RNA	4.5e-38	58.8448	33.935
1	cell elongation, e phase; peptidoglycan synthetase; penicillin-binding protein 2	septum formation; penicillin-binding protein 3; peptidoglycan synthetase	3.9e-17	52.2782	29.7362
1	chromosome replication; initiation and chain elongation	putative DNA replication factor	1.6e-58	72.7273	50.4132
1	citrate-dependent iron(III) transport protein, cytosolic	hydroxamate-dependent iron uptake, cytoplasmic membrane component	1.8e-23	54.3478	34.7826
1	cold shock protein 7.4, transcriptional activator of hns	cold shock protein; may affect transcription	9.9e-27	92.5373	83.5821
1	cold shock protein; may affect transcription	cold shock-like protein	7.7e-11	60	45.7143
1	curved DNA-binding protein; functions closely related to DnaJ	chaperone with DnaK; heat shock protein	1e-41	57.4324	40.8784
1	cyclic AMP receptor protein	transcriptional regulation of aerobic, anaerobic respiration, osmotic balance	1.2e-08	48.8889	22.7778
1	cytochrome b(561)	putative cytochrome	3.4e-24	62.2222	42.2222
1	cytochrome c-type protein	putative cytochrome C-type protein	3.2e-37	65.1429	44.5714
1	cytoplasmic trehalase	trehalase, periplasmic	7.8e-137	68.6869	50.9091
1	D-alanyl-D-alanine carboxypeptidase; penicillin-binding protein 6	penicillin-binding protein 7	1.3e-09	48.249	29.9611
1	damage-inducible protein J	negative regulator of translation	0.0042	62.7907	37.2093
1	D-amino acid dehydrogenase subunit	flavoprotein; probably electron transport	0.0021	57.9439	35.514
1	D-erythro-7,8-dihydroneopterin tri P epimerase	putative kinase	2.4e-09	54.955	25.2252
1	detox protein	orf, hypothetical protein	6.3e-09	68.6747	48.1928
1	diadenosine tetraphosphatase	protein phosphatase 1 modulates phosphoproteins, signals protein misfolding	1.5e-05	54.6667	38.6667
1	dipeptide transport system permease protein 2	homolog of Salmonella oligopeptide transport permease protein	6.5e-24	58.9091	32.7273
1	DNA biosynthesis; initiation of chromosome replication; can be transcription regulator	putative DNA replication factor	4.4e-11	51.3636	29.0909
1	DNA biosynthesis; primosomal protein i	orf, hypothetical protein	0.017	55.5556	41.6667
1	DNA helicase, ATP-dependent dsDNA/ssDNA exonuclease V subunit, ssDNA endonuclease	DNA-dependent ATPase I and helicase II	0.071	45.8333	28.5714
1	DNA polymerase III, delta prime subunit	DNA polymerase III, tau and gamma subunits; DNA elongation factor III	7.6e-10	50.5747	32.5671
1	DNA repair protein	putative DNA repair protein, RADC family	2.5e-28	73.3333	48.3333
1	DNA topoisomerase III	DNA topoisomerase type I, omega protein	3.3e-20	48.7751	27.1715
1	DNA topoisomerase IV subunit A	DNA gyrase, subunit A, type II topoisomerase	4.8e-103	61.5721	39.1557
1	DNA topoisomerase IV subunit B	DNA gyrase subunit B, type II topoisomerase, ATPase activity	4.7e-107	61.8153	41.1581
1	DNA-binding protein HLP-II (HU, BH2, HD, NS); pleiotropic regulator	DNA-binding protein; H-NS-like protein; chaperone activity; RNA splicing?	1.5e-24	69.6296	57.7778
1	DNA-binding protein HU-beta, NS1 (HU-1)	integration host factor (IHF), alpha subunit; site specific recombination	3.8e-09	57.7778	32.2222
1	DNA-binding protein; H-NS-like protein; chaperone activity; RNA splicing?	DNA-binding protein HLP-II (HU, BH2, HD, NS); pleiotropic regulator	3.6e-29	69.6296	57.7778
1	dnaK suppressor protein	orf, hypothetical protein	0.018	48.8372	34.8837
1	D-ribose high-affinity transport system	putative transport system permease protein	2.7e-17	51.0135	29.0541
1	D-ribose periplasmic binding protein	xylose binding protein transport system	4.3e-13	44.9827	24.5675
1	D-serine dehydratase (deaminase) transcriptional activator	putative transcriptional regulator LYSR-type	7e-17	49.505	30.198
1	enables flagellar motor rotation, linking torque machinery to cell wall	putative outer membrane protein	0.072	49.5413	27.5229
1	endonuclease VIII and DNA N-glycosylase with an AP lyase activity	formamidopyrimidine DNA glycosylase	1.1e-05	43.9394	23.8636
1	envelope protein; thermoregulation of porin biosynthesis	putative ARAC-type regulatory protein	0.034	51.0204	30.6122
1	enzyme that may degrade or block biosynthesis of endogenous mal inducer, probably aminotrasferase	multi modular; putative transcriptional regulator; also putative ATP-binding component of a transport system	1.1e-09	42.9508	23.6066
1	ethanolamine utilization; homolog of Salmonella acetyl/butyryl P transferase	putative multimodular enzyme	1.3e-36	54.6875	33.75
1	evolved beta-D-galactosidase, alpha subunit; cryptic gene	beta-D-galactosidase	1.1e-146	56.341	36.5904
1	facilitated diffusion of glycerol	transmembrane water channel; aquaporin Z	9e-08	50.8772	31.5789
1	ferredoxin-NADP reductase	putative oxidoreductase	7.9e-07	44.0678	24.1525
1	ferric enterobactin (enterochelin) transport	putative transport protein	2.5e-14	45.0151	23.565
1	fimbrial morphology	putative fimbrial-like protein	0.0074	41.6667	22.7778
1	fimbrial protein	putative fimbrial-like protein	4.4e-05	42.2078	27.9221
1	fimbrial Z protein; probable signal transducer	positive response regulator for colanic capsule biosynthesis, (sensor, RcsC)	5.1e-14	47.2906	27.5862
1	flagellar biosynthesis	flagellar biosynthesis; possible export of flagellar proteins	1.1e-80	63.1206	41.3121
1	flagellar biosynthesis, cell-distal portion of basal-body rod	flagellar biosynthesis, cell-proximal portion of basal-body rod	3.5e-15	45.6067	28.8703
1	flagellar biosynthesis, cell-proximal portion of basal-body rod	flagellar biosynthesis, cell-distal portion of basal-body rod	2.6e-19	48.8987	33.4802
1	flagellar biosynthesis, hook protein	flagellar biosynthesis, cell-proximal portion of basal-body rod	0.045	50.4065	32.5203
1	flagellar biosynthesis, hook-filament junction protein 1	flagellar biosynthesis; flagellin, filament structural protein	7.8e-05	49.1803	25.4098
1	flagellar biosynthesis; alternative sigma factor 28; regulation of flagellar operons	RNA polymerase, sigma(32) factor; regulation of proteins induced at high temperatures	1.1e-06	50.5	29
1	flagellar biosynthesis; flagellin, filament structural protein	flagellar biosynthesis; hook-filament junction protein	0.031	47.2789	25.1701
1	flagellar biosynthesis; hook-filament junction protein	flagellar biosynthesis; flagellin, filament structural protein	0.019	46.831	25.7042
1	flagellar biosynthesis; possible export of flagellar proteins	flagellar biosynthesis	4.9e-80	63.1206	40.9574
1	flagellar hook-length control protein	putative membrane protein; interferes with cell division	0.098	41.1168	27.9188
1	flagellum-specific ATP synthase	membrane-bound ATP synthase, F1 sector, alpha-subunit	8.6e-23	51.7915	29.6417
1	flavodoxin 2	flavodoxin 1	8.4e-37	66.6667	43.6364
1	formate dehydrogenase-N, nitrate-inducible, cytochrome B556(Fdn) gamma subunit	formate dehydrogenase, cytochrome B556 (FDO) subunit	2e-42	68.7204	48.8152
1	formate hydrogen-lyase transcriptional activator for fdhF, hyc and hyp operons	transcriptional regulation of aroF, aroG, tyrA and aromatic amino acid transport	1.2e-46	58.2317	36.8902
1	formate-dependent nitrite reductase; a penta-haeme cytochrome c	periplasmic cytochrome c(552): plays a role in nitrite reduction	0.0029	50.7692	33.8462
1	fructose-1-phosphate kinase	putative kinase	7.2e-06	45.7249	28.2528
1	frv operon protein	putative lyase/synthase	3.2e-37	50.7205	31.1239
1	fucose permease	putative transport protein	0.013	49.5385	26.1538
1	galactose-binding transport protein; receptor for galactose taxis	putative LACI-type transcriptional regulator	1.5e-10	51.2195	30.4878
1	galactoside permease (M protein)	MFS (major facilitator superfamily) transporter	0.011	48.4177	23.7342
1	Gef protein interferes with membrane function when in excess	polypeptide destructive to membrane potential	2.4e-07	92	82
1	glucitol (sorbitol)-6-phosphate dehydrogenase	NAD-dependent 7alpha-hydroxysteroid dehydrogenase, dehydroxylation of bile acids	2.6e-19	52.8689	30.3279
1	gluconate kinase, thermosensitive glucokinase	gluconokinase 2, thermoresistant	3.4e-40	74.0506	47.4684
1	glucuronide permease	putative permease	5.9e-36	49.8906	28.0088
1	glutamate/aspartate transport system permease	histidine transport system permease protein	2e-12	51.1848	23.6967
1	glutamate-aspartate symport protein	putative transport protein	2.3e-10	51.3158	26.0526
1	glutaredoxin-like protein; hydrogen donor	glutaredoxin 3	0.0054	48.1481	24.0741
1	glutathione synthetase	ribosomal protein S6 modification protein	0.00047	46.6321	29.5337
1	haemolysin expression modulating protein	orf, hypothetical protein	3e-09	68.5714	38.5714
1	heat shock protein hslJ	bacteriophage lambda Bor protein homolog	0.053	63.1579	50
1	heptosyl transferase I; lipopolysaccharide core biosynthesis	lipopolysaccharide core biosynthesis	0.00062	44.4867	25.8555
1	hexose phosphate transport protein	putative transport protein	0.041	47.9365	26.9841
1	high-affinity amino acid transport system; periplasmic binding protein	high-affinity leucine-specific transport system; periplasmic binding protein	3.2e-147	86.9565	77.1739
1	high-affinity choline transport	putative transport protein	2.3e-43	53.9503	28.6682
1	high-affinity L-arabinose transport system; membrane protein, fragment 1	methyl-galactoside transport and galactose taxis	0.0026	50.9091	31.3636
1	high-affinity leucine-specific transport system; periplasmic binding protein	high-affinity amino acid transport system; periplasmic binding protein	1.3e-152	86.9565	77.1739
1	histidine protein kinase sensor for GlnG regulator (nitrogen regulator II, NRII)	putative 2-component sensor protein	1.4e-12	50.6849	32.8767
1	histidine transport system permease protein	histidine transport, membrane protein M	3e-18	52.0548	31.9635
1	histidine transport, membrane protein M	histidine transport system permease protein	1.9e-16	52.0548	31.9635
1	Hnr protein	negative response regulator of genes in aerobic pathways, (sensors, ArcB and CpxA)	9.1e-09	51.1811	32.2835
1	Holliday junction helicase subunit A; branch migration; repair	putative 2-component regulator	0.031	49.3671	30.3797
1	homolog of Salmonella UTP--glucose-1-P uridyltransferase, probably a UDP-gal transferase	glucose-1-phosphate thymidylyltransferase	3.3e-07	54.3478	31.1594
1	hydrogenase 4 Fe-S subunit	formate dehydrogenase-O, iron-sulfur subunit	0.011	46.875	35
1	hydrogenase-1 large subunit	probable large subunit, hydrogenase-2	2.8e-116	64.7163	44.6809
1	hydrogenase-2 operon protein: may effect maturation of large subunit of hydrogenase-2	pleiotrophic effects on 3 hydrogenase isozymes	2.3e-18	78.2051	56.4103
1	hyperosmotically inducible periplasmic protein	putative periplasmic protein	5.1e-14	50.3067	30.6748
1	inducible ATP-independent RNA helicase	putative ATP-dependent RNA helicase	1.1e-52	55.774	38.3292
1	initiation of chromosome replication	sulfite reductase (NADPH), flavoprotein beta subunit	0.0001	52.027	29.0541
1	inner membrane protein, membrane-spanning, maintains integrity of cell envelope; tolerance to group A colicins	uptake of enterochelin; tonB-dependent uptake of B colicins	4.2e-19	62.2093	41.2791
1	integral transmembrane protein; acridine resistance	sensitivity to acriflavine, integral membrane protein, possible efflux pump	3e-295	78.1008	62.5
1	integration host factor (IHF), alpha subunit; site specific recombination	DNA-binding protein HU-alpha (HU-2)	1.1e-11	58.8889	36.6667
1	inversion of adjacent DNA; at locus of e14 element	putative transposon resolvase	1.7e-24	55.8659	38.5475
1	involved in fimbrial asembly	putative fimbrial protein	0.0072	47.5248	26.7327
1	involved in protein transport; multicopy suppressor of dominant negative ftsH mutants	putative oxidoreductase subunit	3.4e-77	58.5859	40.202
1	IS150 putative transposase	IS3 putative transposase	8.3e-30	50.5535	30.9963
1	IS186 hypothetical protein	IS4 hypothetical protein	0.069	57.3333	33.3333
1	IS2 hypothetical protein	orf, hypothetical protein	0.0088	41.8502	28.6344
1	IS3 putative transposase	putative transposase	2.5e-14	62.069	43.6782
1	IS30 transposase	IS30 transposase	1e-196	100	99.7389
1	IS911 hypothetical protein, variant (IS911A)	IS911 hypothetical protein (IS911B)	4.1e-44	95.9184	93.8775
1	isoaspartyl dipeptidase	putative hydrolase	0.0073	48.9247	27.957
1	ketodeoxygluconokinase	putative kinase	7.6e-05	53	36
1	L-arabinose-binding periplasmic protein	putative LACI-type transcriptional regulator	5e-05	43.3544	25
1	large terminal subunit of phenylpropionate dioxygenase	orf, hypothetical protein	4.9e-13	50	28.7671
1	L-asparagine permease	transport of lysine/cadaverine	9.2e-12	43.4211	22.1053
1	leader peptidase, integral membrane protein	putative peptidase	3.5e-14	60	40.7143
1	L-idonate transcriptional regulator	ascBF operon repressor	2.4e-25	51.2111	25.9516
1	lipopolysaccharide core biosynthesis	heptosyl transferase I; lipopolysaccharide core biosynthesis	0.00062	45.6604	26.4151
1	lipopolysaccharide core biosynthesis; phosphorylation of core heptose; attaches phosphate-containing substrate to LPS co	pH-inducible protein involved in stress response	1.7e-05	49.4624	32.2581
1	lipoprotein-28	putative lipoprotein	4.8e-73	81.203	62.0301
1	low affinity tryptophan permease	putative transporter protein	0.022	44.2953	22.1477
1	L-ribulose-5-phosphate 4-epimerase	putative epimerase/aldolase	0.067	54.2169	37.3494
1	L-serine deaminase	putative L-serine dehydratase	7.4e-38	70.6767	60.9023
1	lysine decarboxylase 2, constitutive	ornithine decarboxylase isozyme, inducible	5.3e-70	50.9434	33.1761
1	lysine-, arginine-, ornithine-binding periplasmic protein	arginine 3rd transport system periplasmic binding protein	9.4e-38	54.9587	33.8843
1	major type 1 subunit fimbrin (pilin)	putative fimbrial-like protein	6.8e-07	43.6464	26.5193
1	maltodextrin glucosidase	trehalase 6-P hydrolase	2.1e-16	50.3333	34
1	maltodextrin phosphorylase	glycogen phosphorylase	1.1e-176	68.0683	48.0946
1	may modulate levels of hydrogenease-2	pleiotrophic effects on 3 hydrogenase isozymes	7.5e-29	71.9298	48.2456
1	melibiose permease II	putative permease	1.2e-35	49.5349	26.9767
1	membrane-bound lytic murein transglycosylase C	soluble lytic murein transglycosylase	0.00038	48.75	30
1	membrane-spanning protein of hydrogenase 3 (part of FHL complex)	hydrogenase 4 membrane subunit	2.1e-08	49.6503	26.3403
1	methyl-accepting chemotaxis protein I, serine sensor receptor	aerotaxis sensor receptor, flavoprotein	2.4e-32	66.5644	41.7178
1	methyl-accepting chemotaxis protein II, aspartate sensor receptor	methyl-accepting chemotaxis protein III, ribose sensor receptor	4.5e-70	64.4068	45.3861
1	methyl-accepting chemotaxis protein III, ribose sensor receptor	methyl-accepting chemotaxis protein I, serine sensor receptor	6.5e-62	68.8679	50.9434
1	methyl-accepting chemotaxis protein IV, peptide sensor receptor	methyl-accepting chemotaxis protein II, aspartate sensor receptor	3.8e-89	64.8544	47.9612
1	methyl-galactoside transport and galactose taxis	high-affinity L-arabinose transport system; membrane protein, fragment 1	0.00082	50.5102	32.1429
1	mgl repressor, galactose operon inducer	repressor of malX and Y genes	7.2e-24	45.9547	28.1553
1	minor curlin subunit precursor, similar ro CsgA	curlin major subunit, coiled surface structures; cryptic	2.8e-06	43.0108	31.1828
1	minor fimbrial subunit, D-mannose specific adhesin	putative adhesin; similar to FimH protein	3.5e-70	65.8863	47.4916
1	molybdate metabolism regulator, first fragment	orf, hypothetical protein	0.00011	65.7143	45.7143
1	molybdate metabolism regulator, second fragment 2	putative regulator	6.3e-97	59.3798	40.155
1	molybdate metabolism regulator, third fragment	putative regulator	7.1e-40	61.4232	44.5693
1	multidrug resistance protein K	multidrug resistance secretion protein	3e-89	68.3511	49.734
1	multidrug resistance protein Y	multidrug resistance; probably membrane translocase	1.2e-149	80.8383	63.0739
1	multidrug resistance secretion protein	multidrug resistance protein K	1.3e-88	68.3511	49.734
1	multiple antibiotic resistance; transcriptional activator of defense systems	regulatory protein for 2-phenylethylamine catabolism	7.9e-06	53	29
1	murein lipoprotein	orf, hypothetical protein	1.4e-13	74.6269	50.7463
1	murein transglycosylase E	membrane-bound lytic murein transglycosylase C	6.5e-30	64.4578	40.3614
1	N-acetylmuramoyl-l-alanine amidase II; a murein hydrolase	putative amidase	2.6e-39	57.967	35.4396
1	negative regulator of exu regulon, exuT, uxaAC, and uxuB	putative FADA-type transcriptional regulator	3.6e-07	46.9298	25.4386
1	negative regulator of translation	damage-inducible protein J	0.0042	62.7907	37.2093
1	negative response regulator of genes in aerobic pathways, (sensors, ArcB and CpxA)	transcriptional response regulatory protein (sensor BaeS)	8.6e-28	53.5088	32.4561
1	negative transcriptional regulator of cel operon	positive regulator for rhaBAD operon	2.8e-07	46.5306	24.0816
1	N-ethylmaleimide reductase	putative NADPH dehydrogenase	2.9e-15	50.6024	31.9277
1	nitrate reductase 1, delta subunit, assembly function	cryptic nitrate reductase 2, delta subunit, assembly function	1.3e-38	73.4513	57.0796
1	nitrate/nitrate sensor, histidine protein kinase acts on NarL regulator	sensor histidine protein kinase phosphorylates UhpA	9.4e-12	51.4286	28.5714
1	nitrate/nitrite response regulator (sensor NarQ)	putative 2-component transcriptional regulator	1.3e-10	53.3333	30.3704
1	nitrite extrusion protein 2	nitrite extrusion protein	1.4e-155	88.7665	75.7709
1	non-essential phosphatidylglycerophosphate phosphatase, membrane bound	orf, hypothetical protein	0.061	48.7179	29.4872
1	oligopeptide transport permease protein	putative transport system permease protein	8.5e-33	59.5395	33.5526
1	oligopeptide transport; periplasmic binding protein	dipeptide transport protein	5.8e-28	43.4498	25.3275
1	ornithine decarboxylase isozyme	lysine decarboxylase 2, constitutive	2.6e-80	54.3294	36.163
1	ornithine decarboxylase isozyme, inducible	lysine decarboxylase 1	4.1e-76	51.505	35.2843
1	outer membrane channel; specific tolerance to colicin E1; segregation of daughter chromosomes	putative resistance protein	2e-06	47.7108	24.5783
1	outer membrane fluffing protein, similar to adhesin	putative ATP-binding component of a transport system	8e-39	53.1863	36.8873
1	outer membrane pore protein E (E,Ic,NmpAB)	putative outer membrane protein	2.9e-52	73.913	60.8696
1	outer membrane porin protein; locus of qsr prophage	outer membrane protein 1b (Ib;c)	3.5e-95	75.6598	64.8094
1	outer membrane protein 1a (Ia;b;F)	putative outer membrane porin protein	2.1e-24	70.8333	56.25
1	outer membrane protein 1b (Ib;c)	putative outer membrane porin protein	1.8e-20	80.4598	62.069
1	outer membrane protein 3a (II*;G;d)	putative outer membrane protein	3.7e-14	55.7522	33.6283
1	outer membrane protein receptor for ferrichrome, colicin M, and phages T1, T5, and phi80	outer membrane receptor; citrate-dependent iron transport, outer membrane receptor	1.4e-08	45.4927	25.3669
1	outer membrane protein X	orf, hypothetical protein	0.00012	65.2174	43.4783
1	outer membrane protein; export and assembly of type 1 fimbriae, interrupted	putative outer membrane protein	5.2e-10	47.907	32.5581
1	outer membrane receptor for ferric enterobactin (enterochelin) and colicins B and D	putative outer membrane receptor for iron transport	5.7e-06	45.8915	26.0465
1	outer membrane receptor for ferric iron uptake	outer membrane receptor; citrate-dependent iron transport, outer membrane receptor	0.047	44.9692	25.462
1	outer membrane receptor for iron-regulated colicin I receptor; porin; requires tonB gene product	outer membrane receptor; citrate-dependent iron transport, outer membrane receptor	1.7e-10	47.7578	28.0269
1	outer membrane receptor for transport of vitamin B12, E colicins, and bacteriophage BF23	putative outer membrane receptor for iron transport	2e-11	48.2289	31.6076
1	outer membrane receptor; citrate-dependent iron transport, outer membrane receptor	outer membrane receptor for iron-regulated colicin I receptor; porin; requires tonB gene product	1.6e-10	47.1058	27.3453
1	p-aminobenzoate synthetase, component I	anthranilate synthase component I	2e-35	55.4286	32.8571
1	paraquat-inducible protein A	orf, hypothetical protein	1e-38	51.7949	30.2564
1	paraquat-inducible protein B	orf, hypothetical protein	1.3e-37	56.23	32.5879
1	part of formate-dependent nitrite reductase complex	possible subunit of heme lyase	2.3e-17	66.6667	39.0244
1	part of maltose permease, periplasmic	sn-glycerol 3-phosphate transport system, integral membrane protein	1.1e-17	55.6054	33.6323
1	part of regulation of tor operon, periplasmic	putative LACI-type transcriptional regulator	0.012	49.5868	28.9256
1	penicillin binding protein 6b	penicillin-binding protein 7	8e-11	47.4104	28.2869
1	penicillin-binding protein 7	D-alanyl-D-alanine carboxypeptidase; penicillin-binding protein 6	5.5e-14	49.0347	30.1158
1	peptidoglycan synthetase; penicillin-binding protein 1A	putative peptidoglycan enzyme	1.9e-40	51.1188	33.5628
1	peptidoglycan-associated lipoprotein	outer membrane protein 3a (II*;G;d)	2.9e-06	51.5152	30.303
1	periplasmic binding protein for nickel	putative transport protein	1.6e-31	48.0392	29.6569
1	periplasmic chaperone, required for type 1 fimbriae	putative membrane protein	2.5e-21	54.6798	33.0049
1	periplasmic cytochrome c(552): plays a role in nitrite reduction	formate-dependent nitrite reductase; a penta-haeme cytochrome c	0.0029	48.5294	32.3529
1	periplasmic glucans biosynthesis protein	putative glycoprotein	2.1e-81	55.9184	38.5714
1	periplasmic glucose-1-phosphatase	phosphoanhydride phosphorylase; pH 2.5 acid phosphatase; periplasmic	4.2e-51	51.6827	32.9327
1	periplasmic protein related to spheroblast formation	orf, hypothetical protein	1.1e-11	63.2653	31.6327
1	periplasmic putrescine-binding protein; permease protein	spermidine/putrescine periplasmic transport protein	7.6e-36	56.9231	36.6154
1	periplasmic serine protease Do; heat shock protein HtrA	orf, hypothetical protein	0.029	57.5	35
1	periplasmic sulfate-binding protein	thiosulfate binding protein	7.7e-75	66.9782	46.4174
1	persistence to inhibition of murein or DNA biosynthesis; regulatory protein	orf, hypothetical protein	2.2e-06	55.4054	31.0811
1	phage lambda receptor protein; maltose high-affinity receptor	putative receptor protein	1.1e-18	46.9287	28.2555
1	phenylacetaldehyde dehydrogenase	aldehyde dehydrogenase, NAD-linked	1.9e-64	53.9112	32.981
1	pH-inducible protein involved in stress response	lipopolysaccharide core biosynthesis; phosphorylation of core heptose; attaches phosphate-containing substrate to LPS co	2e-05	49.4624	33.3333
1	PhoB-dependent, ATP-binding pho regulon component; may be helicase; induced by P starvation	putative ATP-binding protein in pho regulon	6e-43	63.9024	43.9024
1	phosphoanhydride phosphorylase; pH 2.5 acid phosphatase; periplasmic	periplasmic glucose-1-phosphatase	4.9e-48	53.1401	34.2995
1	phospho-beta-glucosidase B; cryptic	6-phospho-beta-glucosidase A; cryptic	3.2e-124	66.309	51.9313
1	phosphocarrier protein HPr-like NPr, nitrogen related, exchanges phosphate with Enzyme I, Hpr	PTS system, fructose-specific IIA/fpr component	1.2e-05	56.0976	30.4878
1	phosphoglucomutase	similar to phosphoglucomutases and phosphomannomutases	0.00013	45.1429	32.5714
1	phosphomannomutase	similar to phosphoglucomutases and phosphomannomutases	1.2e-23	48.3117	29.3506
1	phosphonate metabolism	putative hydrolase	0.098	47.929	31.9527
1	phosphopentomutase	putative mutase	1.4e-25	51.2545	36.9176
1	phosphotransferase system enzyme IIA, regulates N metabolism	PTS system, mannitol-specific enzyme IIABC components	3.8e-07	52.4272	27.1845
1	pleiotrophic regulation of anaerobic respiration: response regulator for nar, frd, dms and tor genes	putative 2-component transcriptional regulator	1.7e-15	54.0404	27.7778
1	polypeptide destructive to membrane potential	Gef protein interferes with membrane function when in excess	2.7e-17	92	82
1	positive and negative sensor protein for pho regulon	probable sensor protein (histidine protein kinase), acting on arcA	5.2e-23	54.185	30.3965
1	positive regulator for ctr capsule biosynthesis, positive transcription factor	putative 2-component transcriptional regulator	0.082	54.2373	32.2034
1	positive regulator for ilvC	transcriptional regulator cys regulon; accessory regulatory circuit affecting cysM	5.1e-14	47.3684	28.3401
1	positive regulator for rhaBAD operon	regulatory protein for 2-phenylethylamine catabolism	1.6e-06	50.5618	26.4045
1	positive regulator for rhaRS operon	putative ARAC-type regulatory protein	6e-11	49.7872	25.1064
1	positive regulator of gcv operon	D-serine dehydratase (deaminase) transcriptional activator	3e-32	50.7092	31.9149
1	positive regulator of mal regulon	putative 2-component transcriptional regulator for 2nd curli operon	9.8e-05	54.9669	33.7748
1	positive regulator of the fuc operon	putative DEOR-type transcriptional regulator	3.2e-21	50	28.9474
1	positive response regulator for colanic capsule biosynthesis, (sensor, RcsC)	putative positive transcription regulator (sensor EvgS)	4e-14	51.2563	25.6281
1	positive response regulator for pho regulon, sensor is PhoR (or CreC)	regulator of kdp operon (transcriptional effector)	2.9e-34	58.8235	37.1041
1	positive transcriptional regulator for cysteine regulon	regulator for metE and metH	1.5e-13	50.2793	27.3743
1	possible NAGC-like transcriptional regulator	putative NAGC-like transcriptional regulator	7.1e-08	50.7317	29.7561
1	possible synthesis of cofactor for carnitine racemase and dehydratase	putative transferase	4.1e-60	77.2021	59.0674
1	primosomal protein N'(= factor Y)(putative helicase)	host restriction; endonuclease R	0.052	42.8571	24.8299
1	probable crotonobetaine/carnitine-CoA ligase	acyl-CoA synthetase, long-chain-fatty-acid--CoA ligase	3.2e-42	54.3243	33.7838
1	probable formate transporter (formate channel 2)	probable formate transporter (formate channel 1)	7.6e-68	67.029	51.087
1	probable growth inhibitor, PemK-like, autoregulated	probable growth inhibitor, PemK-like, autoregulated	8e-09	54.3689	38.835
1	probable iron-sulfur protein of hydrogenase 3 (part of FHL complex)	putative oxidoreductase, Fe-S subunit	0.0047	50	33.8983
1	probable large subunit, hydrogenase-2	hydrogenase-1 large subunit	2.8e-116	64.539	44.8582
1	probable nitrate reductase 3	anaerobic dimethyl sulfoxide reductase subunit A	2.8e-13	46.2838	28.0405
1	probable outer membrane porin protein involved in fimbrial assembly	putative outer membrane protein	2.7e-09	47.8673	26.5403
1	probable pilin chaperone similar to PapD	putative membrane protein	1.6e-17	50	28.9474
1	probable RNA polymerase sigma factor	RNA polymerase, sigma-E factor; heat shock and oxidative stress	0.078	46.0317	27.7778
1	probable sensor protein (histidine protein kinase), acting on arcA	putative 2-component sensor protein	3e-13	51.4019	30.5296
1	probable serine transporter	putative transport system permease protein	3.9e-32	52.8117	28.6064
1	probable sigma-54 modulation protein	putative yhbH sigma 54 modulator	7.2e-08	62.6374	39.5604
1	probable small subunit of hydrogenase-3, iron-sulfur protein (part of formate hydrogenlyase (FHL) complex)	formate dehydrogenase-O, iron-sulfur subunit	6.2e-10	44.2177	34.0136
1	probable transcriptional activator for leuABCD operon	putative transcriptional regulator LYSR-type	0.00026	42.4125	18.677
1	processing of HyaA and HyaB proteins	probable processing element for hydrogenase-2	2e-21	57.1429	39.7516
1	processing of large subunit (HycE) of hydrogenase 3 (part of the FHL complex)	putative protein processing element	2.9e-27	64.1221	48.0916
1	proline aminopeptidase P II	proline dipeptidase	1.3e-28	51.3619	35.4086
1	proline permease transport protein	putative amino acid/amine transport protein	1e-10	45.3804	22.8261
1	prophage CP4-57 integrase	putative phage integrase	0.036	42.623	23.9344
1	prophage DLP12 integrase	site-specific recombinase	0.00017	48.6056	28.6853
1	prophage P4 integrase	putative prophage integrase	4.2e-51	59.8361	35.7924
1	protein disulfide isomerase II	thiol:disulfide interchange protein	3.9e-05	50	31.9048
1	protein export; molecular chaperone; may bind to signel sequence	nitrogen regulatory protein P-II 2	0.034	61.2245	30.6122
1	protein histidine kinase/phosphatase sensor for OmpR, modulates expression of ompF and ompC	putative 2-component sensor protein	5.9e-12	48.5714	25.3571
1	protein modification enzyme, induction of ompC	PTS system fructose-like IIB component 1	4.4e-16	65.9574	43.617
1	protein phosphatase 2	diadenosine tetraphosphatase	1e-05	55.7143	41.4286
1	psp operon transcriptional activator	transcriptional regulation of aroF, aroG, tyrA and aromatic amino acid transport	2.8e-38	56.5056	37.1747
1	PTS enzyme IIAB, mannose-specific	PTS system, cytoplasmic, N-acetylgalactosamine-specific IIB component 1 (EIIB-AGA)	2.9e-20	55.1948	33.7662
1	PTS enzyme IIC, mannose-specific	PTS system N-acetylgalactosameine-specific IIC component 2	2.5e-12	53.4884	31.7829
1	PTS enzyme IID, mannose-specific	PTS system, N-acetylglucosamine enzyme IID component 1	4.6e-29	60.5263	34.5865
1	PTS system beta-glucosides, enzyme II, cryptic	low-affinity L-arabinose transport system proton symport protein	0.013	46.4789	25.3521
1	PTS system enzyme II ABC (asc), cryptic, transports specific beta-glucosides	PTS system enzyme II, trehalose specific	2.3e-20	50.5643	28.6682
1	PTS system enzyme II, trehalose specific	PTS system beta-glucosides, enzyme II, cryptic	3e-33	51.4354	26.0766
1	PTS system fructose-like IIB component 1	putative PTS system enzyme IIB component	2.7e-17	69.6078	45.098
1	PTS system fructose-like IIB component 2	PTS system fructose-like IIB component 1	4.3e-17	59.2233	42.7184
1	PTS system galactitol-specific enzyme IIC	putative PTS system enzyme IIC component	1.8e-57	62.877	42.2274
1	PTS system N-acetylgalactosameine-specific IIC component 2	PTS system N-acetylgalactosamine-specific IIC component 1	0.034	63.7097	38.7097
1	PTS system protein HPr	putative PTS system enzyme IIA component, enzyme I	0.0048	57.8125	34.375
1	PTS system, arbutin-like IIB component	PTS system, N-acetylglucosamine-specific enzyme IIABC	2.8e-09	55.9441	34.965
1	PTS system, arbutin-like IIC component	PTS system, maltose and glucose-specific II ABC	4.2e-42	52.8302	35.0404
1	PTS system, cytoplasmic, N-acetylgalactosamine-specific IIB component 1 (EIIB-AGA)	PTS system, cytoplasmic, N-acetylgalactosamine-specific IIB component 2 (EIIB-AGA)	9.6e-29	67.5676	47.2973
1	PTS system, fructose-like enzyme II component	PTS system, fructose-like enzyme IIBC component	1.4e-34	59.7902	37.7622
1	PTS system, fructose-like enzyme IIBC component	putative transport protein	6.8e-11	51.1364	28.4091
1	PTS system, fructose-specific IIA component	phosphotransferase system enzyme IIA, regulates N metabolism	1.9e-07	51.5152	27.2727
1	PTS system, fructose-specific transport protein	protein modification enzyme, induction of ompC	7.7e-47	54.4944	34.2697
1	PTS system, glucose-specific IIA component	PTS system beta-glucosides, enzyme II, cryptic	4.8e-25	61.6438	41.0959
1	PTS system, glucose-specific IIBC component	PTS system, maltose and glucose-specific II ABC	5e-64	60.084	39.916
1	PTS system, mannitol-specific enzyme II component, cryptic	putative PTS system enzyme II A component	1e-17	60	34.8148
1	PTS system, mannitol-specific enzyme IIABC components	PTS system enzyme II ABC (asc), cryptic, transports specific beta-glucosides	0.0026	44.843	30.4933
1	PTS system, mannitol-specific enzyme IIABC components	PTS system, mannitol-specific enzyme II component, cryptic	6.6e-108	72.9258	54.3668
1	PTS system, N-acetylglucosamine enzyme IID component 1	PTS enzyme IID, mannose-specific	6.3e-32	60.9023	34.9624
1	putative 2-component regulator	Holliday junction helicase subunit A; branch migration; repair	0.031	45.3125	28.125
1	putative 2-component regulator, interaction with sigma 54	response regulator for gln (sensor glnL) (nitrogen regulator I, NRI)	4.4e-57	63.4561	44.4759
1	putative 2-component transcriptional regulator	putative 2-component transcriptional regulator	1.9e-53	76.6055	51.8349
1	putative 2-component transcriptional regulator for 2nd curli operon	putative regulator	1.2e-09	67.8571	51.7857
1	putative activating enzyme	probable pyruvate formate lyase activating enzyme 2	4.8e-08	48.4444	28
1	putative adhesin; similar to FimH protein	minor fimbrial subunit, D-mannose specific adhesin	1.5e-60	65.8863	47.4916
1	putative adhesion and penetration protein	split orf	0.00018	43.3333	26.6667
1	putative aldolase	fructose-bisphosphate aldolase, class II	9e-07	52.193	30.2632
1	putative alpha helix protein	orf, hypothetical protein	1.5e-10	51.5152	28.2828
1	putative an envelop protein	orf, hypothetical protein	3e-57	92.029	78.9855
1	putative ARAC-type regulatory protein	positive regulator for rhaRS operon	2.6e-05	43.8525	23.3607
1	putative ATP-binding component of a transport system	flagellar biosynthesis; flagellin, filament structural protein	0.077	45.1087	28.8043
1	putative ATP-binding protein of peptide transport system	homolog of Salmonella ATP-binding protein of oligopeptide ABC transport system	1.4e-41	57.2327	35.2201
1	putative ATP-binding protein of xylose transport system	ATP-binding component of D-ribose high-affinity transport system	2.9e-114	67.4603	46.0317
1	putative channel/filament proteins	putative resistance protein	3.8e-18	45.3453	27.6276
1	putative cytochrome C-type biogenesis protein	putative enzyme	2.2e-26	50.3563	26.6033
1	putative cytochrome C-type protein	trimethylamine N-oxide reductase, cytochrome c-type subunit	3.6e-52	54.4073	38.9058
1	putative cytochrome oxidase	probable enzyme	0.022	53.7815	32.7731
1	putative DEOR-type transcriptional regulator	split galactitol utilization operon repressor, interrupted	0.0079	43.4483	24.1379
1	putative DEOR-type transcriptional regulator of aga operon	putative DEOR-type transcriptional regulator	1.5e-23	51.3834	24.5059
1	putative DMSO reductase anchor subunit	anaerobic dimethyl sulfoxide reductase subunit C	2.2e-77	74.5645	56.7944
1	putative DNA binding protein	curved DNA-binding protein; functions closely related to DnaJ	7.9e-05	67.2131	42.623
1	putative DNA ligase	orf, hypothetical protein	6.7e-76	77.8226	58.871
1	putative DNA replication factor	chromosome replication; initiation and chain elongation	3.8e-57	72.2689	50
1	putative enzyme of polynucleotide modification	orf, hypothetical protein	3.6e-116	68.2672	50.5219
1	putative epimerase/aldolase	putative epimerase/aldolase	0.00016	50.289	28.9017
1	putative factor	putative factor	1.2e-45	52.0216	33.1536
1	putative FADA-type transcriptional regulator	orf, hypothetical protein	0.0056	58.7302	31.746
1	putative ferredoxin	orf, hypothetical protein	9.3e-31	78.7234	61.7021
1	putative filament protein	orf, hypothetical protein	9.8e-07	53.9007	23.4043
1	putative fimbrial protein	putative fimbrial protein	0.002	45.8333	26.6667
1	putative fimbrial-like protein	putative fimbrial-like protein	0.00053	43.871	29.6774
1	putative flagellin structural protein	putative ATP-binding component of a transport system and adhesin protein	2.3e-10	45.5665	27.8325
1	putative formate acetyltransferase	formate acetyltransferase 1	6.1e-38	51.5686	30
1	putative function in exopolysaccharide production	putative polysaccharide export protein	9.2e-134	83.3333	64.2857
1	putative galactosamine-6-phosphate isomerase	glucosamine-6-phosphate deaminase	3.2e-10	47.5	29
1	putative general protein secretion protein	putative transport portein	6.3e-17	52.2788	29.4906
1	putative general secretion pathway for protein export (GSP)	putative general secretion pathway for protein export (GSP)	0.0026	49.7268	28.4153
1	putative glucarate dehydratase	o-succinylbenzoyl-CoA synthase; conversion of chorismate to 2-o-succinylbenzoyl-CoA	0.02	42.5	25
1	putative heat shock protein	chaperone Hsp70; DNA biosynthesis; autoregulated heat shock proteins	2.6e-09	52.5	32.5
1	putative hemin-binding lipoprotein	putative transport periplasmic protein	1.2e-22	50.1976	31.4229
1	putative hexulose-6-phosphate isomerase	probable 3-hexulose-6-phosphate isomerase	2.2e-84	77.0909	60
1	putative histone	putative GTP-binding protein	7.7e-27	65.7459	45.3039
1	putative hydrolase	phosphonate metabolism	0.00016	47.929	31.9527
1	putative inner membrane component for iron transport	putative transport system permease protein	8.9e-49	48.5592	24.7599
1	putative invasion protein	positive response regulator for pho regulon, sensor is PhoR (or CreC)	0.013	51.6129	27.957
1	putative kinase	putative kinase	2.3e-22	45.7265	27.5641
1	putative LACI-type transcriptional regulator	L-arabinose-binding periplasmic protein	4.6e-06	43.8871	26.0188
1	putative ligase/synthetase	2,3-dihydroxybenzoate-AMP ligase	1.6e-56	49.9069	31.6574
1	putative lipoprotein	orf, hypothetical protein	8.3e-13	50.2591	30.0518
1	putative LRP-like transcriptional regulator	regulator for leucine (or lrp) regulon and high-affinity branched-chain amino acid transport system	1.2e-19	58.2781	33.1126
1	putative lyase/synthase	putative lyase/synthase	9.3e-70	73.7931	58.6207
1	putative lysozyme	bacteriophage lambda lysozyme homolog	8.1e-16	51.2821	38.4615
1	putative mutase	phosphopentomutase	1.4e-25	51.9713	36.9176
1	putative outer membrane lipoprotein	murein lipoprotein	0.032	52.9412	41.1765
1	putative outer membrane porin protein	outer membrane protein 1a (Ia;b;F)	2.1e-24	71.875	56.25
1	putative outer membrane protein	peptidoglycan-associated lipoprotein	1.3e-06	43.5897	26.9231
1	putative outer membrane protein, export function	putative membrane protein	4.9e-48	51.4032	29.9852
1	putative outer membrane receptor for iron transport	outer membrane receptor for iron-regulated colicin I receptor; porin; requires tonB gene product	2e-13	49.8801	30.4556
1	putative oxidoreductase	ethanolamine utilization; homolog of Salmonella enzyme, similar to iron-containing alcohol dehydrogenase	3.7e-14	43.5897	25.641
1	putative oxidoreductase component	putative oxidoreductase component	1.4e-18	51.3966	31.2849
1	putative oxidoreductase, Fe-S subunit	hydrogenase-2 small subunit	5.1e-08	45.122	28.0488
1	putative oxidoreductase, major subunit	trimethylamine N-oxide reductase subunit	2.4e-71	50.9722	33.1944
1	putative part of putative ATP-binding component of a transport system	putative ATP-binding component of a transport system and adhesin protein	4.6e-77	67.1924	49.5268
1	putative peptide transporter	D-galactonate transport	0.017	51.3043	32.1739
1	putative peptidoglycan enzyme	peptidoglycan synthetase; penicillin-binding protein 1A	1.9e-42	50.9058	32.4275
1	putative periplasmic protein	hyperosmotically inducible periplasmic protein	2e-12	50.5556	29.4444
1	putative phage integrase	putative prophage Sf6-like integrase	4.2e-05	48.5849	28.3019
1	putative polysaccharide export protein	putative function in exopolysaccharide production	1.7e-132	83.0688	64.2857
1	putative polysaccharide hydrolase	trehalase 6-P hydrolase	8.4e-08	43.2718	24.2744
1	putative positive transcription regulator (sensor EvgS)	positive response regulator for colanic capsule biosynthesis, (sensor, RcsC)	0.00055	51.7588	25.6281
1	putative prophage integrase	putative prophage Sf6-like integrase	9.3e-70	63.0208	41.1458
1	putative prophage Sf6-like integrase	prophage CP4-57 integrase	4.9e-48	53.3157	33.4217
1	putative propionyl-CoA synthetase	probable crotonobetaine/carnitine-CoA ligase	2e-25	50.7937	26.455
1	putative protein processing element	processing of large subunit (HycE) of hydrogenase 3 (part of the FHL complex)	2.9e-27	64.1221	48.0916
1	putative protein transport	putative integral membrane protein involved in biogenesis of fimbriae, protein transport, DNA uptake	6.3e-32	58.363	39.8577
1	putative PTS enzyme II	PTS system, N-acetylglucosamine-specific enzyme IIABC	0.00072	49.4505	31.8681
1	putative PTS enzyme II B component	PTS enzyme IIAB, mannose-specific	9.4e-07	46.7742	29.8387
1	putative PTS system enzyme I	PTS system, enzyme I, transcriptional regulator (with NPR and NTR proteins)	0.00074	49.505	27.7228
1	putative PTS system enzyme II A component	phosphotransferase system enzyme IIA, regulates N metabolism	2.7e-08	51.5789	29.4737
1	putative PTS system enzyme IIA component, enzyme I	phosphotransferase system enzyme IIA, regulates N metabolism	5.1e-07	53.9474	26.9737
1	putative PTS system enzyme IIB component	protein modification enzyme, induction of ompC	1.5e-10	61.165	34.9515
1	putative PTS system enzyme IIC component	PTS system galactitol-specific enzyme IIC	9.9e-82	62.645	42.2274
1	putative pump protein	arsenical pump membrane protein	5.2e-69	98.2558	89.5349
1	putative Rac prophage endopeptidase	bacteriophage lambda endopeptidase homolog	1.6e-44	95.9596	93.9394
1	putative receptor	putative DNA ligase	4.9e-128	96.0474	94.4664
1	putative receptor protein	orf, hypothetical protein	1.3e-47	80.6452	60
1	putative regulator	pleiotrophic regulation of anaerobic respiration: response regulator for nar, frd, dms and tor genes	0.0013	42.6357	24.031
1	putative regulator of xyl operon	putative ARAC-type regulatory protein	0.001	61.2903	46.7742
1	putative regulator, phn operon	orf, hypothetical protein	0.0039	51.6667	31.6667
1	putative resistance / regulatory protein	putative transport protein	6.6e-20	51.7442	28.4884
1	putative resistance protein	acridine efflux pump	0.0014	44.0367	29.3578
1	putative sensor protein	putative 2-component sensor protein	1.4e-50	55.6436	29.3069
1	putative sensor-type protein	orf, hypothetical protein	1.5e-20	48.4925	27.1357
1	putative sensor-type regulator	putative 2-component transcriptional regulator	7.6e-36	52.9605	32.5658
1	putative structural protein	orf, hypothetical protein	3.5e-31	78.5714	66.3265
1	putative synthase	putative synthetase	1.3e-11	49.4624	28.6738
1	putative tagatose 6-phosphate kinase 1	putative tagatose 6-phosphate kinase 2	3.3e-113	68.5714	53.0952
1	putative tagatose 6-phosphate kinase 2	putative tagatose 6-phosphate kinase 1	3.3e-113	68.5714	53.0952
1	putative tagatose-6-phosphate aldose/ketose isomerase	L-glutamine:D-fructose-6-phosphate aminotransferase	0.0007	46.5465	25.5255
1	putative tail fiber protein	orf, hypothetical protein	2.7e-09	53.8462	35.2564
1	putative tartrate dehydrogenase	3-isopropylmalate dehydrogenase	8.7e-51	55.2486	38.674
1	putative thioredoxin-like protein	thioredoxin 1	1.5e-09	57.6471	34.1176
1	putative transcriptional regulator	acrAB operon repressor	0.039	50	27.1429
1	putative transcriptional regulator LYSR-type	D-serine dehydratase (deaminase) transcriptional activator	1.7e-06	42.9688	21.875
1	putative transport periplasmic protein	putative hemin-binding lipoprotein	1.9e-39	50.3043	31.643
1	putative transport protein, cryptic, orf, joins former yjiZ and yjjL	transport of hexuronates	1.6e-35	49.5192	25
1	putative virulence factor	putative regulator	0.055	55	37.5
1	putative xylanase	putative esterase (EC 3.1.1.1)	0.092	46.1538	26.0355
1	putative yhbH sigma 54 modulator	probable sigma-54 modulation protein	7.2e-08	62.6374	39.5604
1	pyruvate dehydrogenase (decarboxylase component)	transketolase 1 isozyme	6.6e-07	45.6693	27.9528
1	pyruvate kinase II, glucose stimulated	pyruvate kinase I (formerly F), fructose stimulated	1.2e-69	56.051	36.9427
1	pyruvate oxidase	acetolactate synthase II, large subunit, cryptic, interrupted	6.2e-30	50.6289	32.0755
1	recombinase involved in phase variation; regulator for fimA	site-specific recombinase	1.5e-13	49.4565	27.7174
1	redox-sensing activator of soxS	putative transcriptional regulator	1.4e-09	54.1667	29.1667
1	regulates ampC	putative regulator	4.5e-15	60.8696	43.4783
1	regulates beta-lactamase synthesis	putative transport protein	0.006	46.7742	28.2258
1	regulation of superoxide response regulon	regulatory protein for 2-phenylethylamine catabolism	0.032	52.3364	29.9065
1	regulator for deo operon, udp, cdd, tsx, nupC, and nupG	L-idonate transcriptional regulator	7.5e-29	50.974	27.5974
1	regulator for gut (srl), glucitol operon	putative DEOR-type transcriptional regulator	1.6e-17	50.4032	24.1935
1	regulator for leucine (or lrp) regulon and high-affinity branched-chain amino acid transport system	putative LRP-like transcriptional regulator	1.2e-19	58.2781	33.1126
1	regulator for metE and metH	activator, hydrogen peroxide-inducible genes	7.1e-12	44.4444	29.3907
1	regulator for prp operon	putative 2-component regulator, interaction with sigma 54	1.2e-55	66.4495	45.6026
1	regulator for SOS(lexA) regulon	SOS mutagenesis; error-prone repair; processed to UmuD'; forms complex with UmuC	4.6e-13	56.4516	33.0645
1	regulator for uxu operon	negative regulator of exu regulon, exuT, uxaAC, and uxuB	9.7e-52	65.0794	46.0317
1	regulator for xapA	regulator of pssA	6.2e-11	63.8889	44.4444
1	regulator of ebg operon	regulator for deo operon, udp, cdd, tsx, nupC, and nupG	9.4e-22	50.6623	28.1457
1	regulator of gltBDF operon, induction of Ntr enzymes	putative transcriptional regulator	2.2e-20	50.8475	30.9322
1	regulator of gluconate (gnt) operon	transcriptional repressor of the lac operon	2.4e-16	45.2145	25.7426
1	regulator of kdp operon (transcriptional effector)	positive response regulator for pho regulon, sensor is PhoR (or CreC)	1.3e-26	58.8235	37.1041
1	regulator of melibiose operon	multiple antibiotic resistance; transcriptional activator of defense systems	4.8e-06	50	23.1481
1	regulator of nucleoside diphosphate kinase	transcription elongation factor: cleaves 3' nucleotide of paused mRNA	0.0011	47.8723	26.5957
1	regulator of pssA	putative transcriptional regulator LYSR-type	5.2e-08	54.6154	32.3077
1	regulator of transcription; stringent starvation protein A	glutathionine S-transferase	4.1e-05	43.5754	22.3464
1	regulator of uhpT	putative resistance protein (transport)	1.9e-08	42.6426	24.3243
1	regulator protein for dgo operon	transcriptional activator for glc operon	9.2e-06	55.8824	34.3137
1	regulatory protein affecting appA and other genes	envelope protein; thermoregulation of porin biosynthesis	1.2e-19	71.134	43.299
1	regulatory protein for 2-phenylethylamine catabolism	positive regulator for rhaRS operon	5.6e-05	47.7528	26.4045
1	replication initiation inhibitor, binds to 13-mers at oriC	regulator of pssA	5.2e-05	56	45.3333
1	repressor for mtl	putative transcriptional regulator	5.6e-05	56.1905	36.1905
1	repressor of aceBA operon	putative regulator	9.4e-54	66.6667	41.6667
1	repressor of galETK operon	mgl repressor, galactose operon inducer	5.5e-88	70.6949	55.8912
1	repressor of malX and Y genes	repressor of treA,B,C	1.5e-06	54.8837	30.6977
1	repressor of the glp operon	putative DEOR-type transcriptional regulator	9.7e-52	69.9187	44.7154
1	repressor of treA,B,C	repressor of galETK operon	2e-11	42.671	25.4072
1	response regulator for gln (sensor glnL) (nitrogen regulator I, NRI)	putative 2-component transcriptional regulator	1.4e-66	61.9718	42.2535
1	response regulator of ato, ornithine decarboxylase antizyme (sensor ATOS)	transcriptional regulation of aroF, aroG, tyrA and aromatic amino acid transport	1.1e-50	59.9415	39.4737
1	response regulator of hydrogenase 3 activity (sensor HydH)	response regulator of ato, ornithine decarboxylase antizyme (sensor ATOS)	1.3e-95	68.9498	49.3151
1	response regulator, positive activator of uhpT transcription (sensor, uhpB)	fimbrial Z protein; probable signal transducer	1e-15	52.6596	30.8511
1	rhamnulokinase	glycerol kinase	0.0018	52.3256	30.814
1	right origin-binding protein	putative ARAC-type regulatory protein	6.2e-25	62.7451	36.6013
1	RNA polymerase, sigma(70) factor; regulation of proteins induced at high temperatures	flagellar biosynthesis; alternative sigma factor 28; regulation of flagellar operons	4.5e-12	50	25.7576
1	RNA polymerase, sigma-E factor; heat shock and oxidative stress	probable RNA polymerase sigma factor	0.078	47.482	27.3381
1	SbmC protein	orf, hypothetical protein	0.00038	48.3607	29.5082
1	selenocysteinyl-tRNA-specific translation factor	protein chain elongation factor EF-Tu (duplicate of tufB)	1.7e-32	53.268	35.2941
1	sensitivity to acriflavine, integral membrane protein, possible efflux pump	putative transport system permease protein	2.39999798452073e-318	76.938	61.1434
1	sensitivity to microcin B17, possibly envelop protein	putative ATP-binding component of a transport system	4.5e-14	49.835	27.7228
1	sensor for high-affinity potassium transport system	putative sensor for regulator EvgA	8.6e-14	52.8226	26.6129
1	sensor for nitrate reductase system, protein histidine kinase (acts on NarP and narL)	sensor histidine protein kinase phosphorylates UhpA	8.1e-08	51.4423	31.25
1	sensor histidine protein kinase (RstA regulator)	protein histidine kinase/phosphatase sensor for OmpR, modulates expression of ompF and ompC	5.7e-27	54.1045	33.5821
1	sensor histidine protein kinase phosphorylates UhpA	nitrate/nitrate sensor, histidine protein kinase acts on NarL regulator	8.5e-05	52.2059	29.0441
1	sensor kinase for HydG, hydrogenase 3 activity	aerobic respiration sensor-response protein; histidine protein kinase/phosphatase, sensor for arcA	5.4e-11	53.7549	30.83
1	sensor protein (for BaeR)	probable sensor protein (histidine protein kinase), acting on arcA	1.4e-16	51.3605	27.551
1	sensor protein for basR	putative 2-component sensor protein	1.3e-18	52.649	28.8079
1	sensor protein PhoQ	probable sensor protein (histidine protein kinase), acting on arcA	8e-13	44.1696	24.735
1	sensor protein torS (regulator TorR)	putative sensor for regulator EvgA	5.9e-31	50.9554	28.2378
1	sensory transducer kinase between chemo- signal receptors and CheB and CheY	putative 2-component sensor protein	0.081	47.8632	31.1966
1	sequence similarity to Shigella regulator	response regulator of ato, ornithine decarboxylase antizyme (sensor ATOS)	1.1e-09	50.495	32.6733
1	serine endoprotease	protease	2.7e-40	63.3333	44.8148
1	serine endoprotease	periplasmic serine protease Do; heat shock protein HtrA	6.3e-116	77.193	59.6491
1	sialic acid transporter	alpha-ketoglutarate permease	3.8e-16	51.1002	30.3178
1	site-specific DNA inversion stimulation factor; DNA-binding protein; a trans activator for transcription	response regulator of ato, ornithine decarboxylase antizyme (sensor ATOS)	0.00052	64.4737	38.1579
1	site-specific recombinase	site-specific recombinase, acts on cer sequence of ColE1, effects chromosome segregation at cell division	5.3e-44	61.7241	39.6552
1	sn-glycerol 3-phosphate transport system; periplasmic binding protein	putative transport periplasmic protein	2.5e-10	43.7888	26.3975
1	sn-glycerol-3-phosphate dehydrogenase (anaerobic), K-small subunit	glycolate oxidase iron-sulfur subunit	1.6e-09	43.8642	24.8042
1	soluble lytic murein transglycosylase	putative periplasmic binding transport protein	0.029	53.1746	38.8889
1	spermidine N1-acetyltransferase	orf, hypothetical protein	2.6e-06	53.719	25.6198
1	split galactitol utilization operon repressor, fragment 2	putative DEOR-type transcriptional regulator	5.3e-07	51.6129	35.4839
1	split galactitol utilization operon repressor, interrupted	putative DEOR-type transcriptional regulator	1.6e-09	50.3597	25.8993
1	split orf	outer membrane fluffing protein, similar to adhesin	1.3e-08	44.098	30.2895
1	suppressor of htrB, heat shock protein	heat shock protein	2.2e-29	50.8361	30.4348
1	suppressor of inhibitory function of ChpA, PemI-like, autoregulated	suppressor of inhibitory function of ChpB, PemI-like, autoregulated	2.4e-07	55.6962	34.1772
1	suppressor of inhibitory function of ChpB, PemI-like, autoregulated	suppressor of inhibitory function of ChpA, PemI-like, autoregulated	2.4e-07	56.962	34.1772
1	survival protein	putative protease maturation protein	2.2e-08	51.2367	30.3887
1	tagatose-bisphosphate aldolase 1	fructose-bisphosphate aldolase, class II	9.3e-15	54.2751	29.7398
1	tagatose-bisphosphate aldolase 2	fructose-bisphosphate aldolase, class II	1.1e-11	53.8462	30.7692
1	thiamin biosynthesis, thiazole moiety	molybdopterin biosynthesis, protein A	0.0026	54.0816	31.6327
1	thiol:disulfide interchange protein	protein disulfide isomerase II	3.9e-05	50.4808	30.2885
1	thiosulfate binding protein	periplasmic sulfate-binding protein	3e-73	66.5615	47.3186
1	transaldolase B	putative transaldolase	2.6e-07	52.1053	30
1	transcription elongation factor and transcript cleavage	transcription elongation factor: cleaves 3' nucleotide of paused mRNA	5.2e-21	58.8235	35.2941
1	transcription elongation factor: cleaves 3' nucleotide of paused mRNA	regulator of nucleoside diphosphate kinase	0.0059	46.729	27.1028
1	transcriptional activator for glc operon	transcriptional regulator for pyruvate dehydrogenase complex	1.9e-23	51.0204	28.5714
1	transcriptional activator of cad operon	positive response regulator for pho regulon, sensor is PhoR (or CreC)	0.0067	51.1628	30.2326
1	transcriptional activator of hca cluster	cyn operon positive regulator	6.2e-25	49.8294	30.0341
1	transcriptional activator of nhaA	cyn operon positive regulator	1.6e-06	49.3507	25.974
1	transcriptional activator of tdc operon	regulator for metE and metH	6.7e-10	43.299	21.6495
1	transcriptional regulation of aroF, aroG, tyrA and aromatic amino acid transport	putative 2-component transcriptional regulator	3.6e-45	64.5833	43.75
1	transcriptional regulator for ara operon	putative ARAC-type regulatory protein	0.0013	49.3976	30.1205
1	transcriptional regulator for mhp operon	putative regulator	7.7e-10	52.521	27.7311
1	transcriptional regulator for nitrite reductase (cytochrome c552)	soluble lytic murein transglycosylase	0.028	45.4054	25.4054
1	transcriptional regulator for pyruvate dehydrogenase complex	putative FADA-type transcriptional regulator	1.7e-13	53.2544	36.6864
1	transcriptional regulator of ftsQAZ gene cluster	pleiotrophic regulation of anaerobic respiration: response regulator for nar, frd, dms and tor genes	0.0052	53.4247	31.5068
1	transcriptional regulator of succinylCoA synthetase operon	putative transcriptional regulator	7.3e-15	55.5556	27.0531
1	transcriptional regulatory protein, member of 2-component regulatory system,	regulator of kdp operon (transcriptional effector)	2.2e-22	57.9909	36.0731
1	transcriptional repressor for deo operon, tsx, nupG	split galactitol utilization operon repressor, interrupted	2.7e-07	43.8356	26.0274
1	transcriptional repressor for pur regulon, glyA, glnB, prsA, speA	mgl repressor, galactose operon inducer	5.4e-42	54.2169	33.7349
1	transcriptional repressor of fru operon and others	L-idonate transcriptional regulator	8e-14	43.8312	24.3506
1	transcriptional repressor of nag (N-acetylglucosamine) operon	putative NAGC-like transcriptional regulator	5.6e-79	63.5236	40.1985
1	transcriptional repressor of rpiB expression	orf, hypothetical protein	1.2e-09	51.4286	24.0816
1	transcriptional repressor of the lac operon	regulator for deo operon, udp, cdd, tsx, nupC, and nupG	1.6e-26	51.0489	32.5175
1	transcriptional response regulatory protein (sensor BaeS)	transcriptional regulator in 2-component system	5.1e-30	60.9091	39.0909
1	transmembrane protein affects septum formation and cell membrane permeability	acridine efflux pump	3.8e-121	82.1244	68.3938
1	transport of D-alanine, D-serine, and glycine	putative amino acid/amine transport protein	1.2e-10	43.8462	22.0513
1	transport of lysine/cadaverine	phenylalanine-specific transport system	1e-09	42.0673	21.875
1	trehalase 6-P hydrolase	maltodextrin glucosidase	3.3e-17	50.3356	34.2282
1	trimethylamine N-oxide reductase subunit	probable nitrate reductase 3	4e-08	45.5904	25.5605
1	trimethylamine N-oxide reductase, cytochrome c-type subunit	cytochrome c-type protein	4.2e-42	67.2043	50
1	tryptophan-specific transport protein	putative amino acid/amine transport protein	0.043	51.2281	31.2281
1	two-module transport protein	galactoside permease (M protein)	0.031	49.3902	30.4878
1	UDP-N-acetylmuramoylalanine-D-glutamate ligase	meso-diaminopimelate-adding enzyme	0.0094	48.7685	31.5271
1	UDP-N-acetylmuramoylalanine-D-glutamate ligase	L-alanine adding enzyme, UDP-N-acetyl-muramate:alanine ligase	1.3e-05	46.7742	26.2097
1	unknown function in glycerol metabolism	orf, hypothetical protein	4.7e-91	70.8464	57.9937
1	uptake of enterochelin; tonB-dependent uptake of B colicins	inner membrane protein, membrane-spanning, maintains integrity of cell envelope; tolerance to group A colicins	1.2e-21	66.0131	42.4837
1	uracil transport	putative transport protein	2.6e-11	50.6596	26.6491
1	vancomycin sensitivity	orf, hypothetical protein	2.8e-29	60.5769	41.8269
1	vitamin B12 transport permease protein	hydroxamate-dependent iron uptake, cytoplasmic membrane component	1.3e-20	52.8302	30.8176
1	xanthosine permease	putative nucleoside permease protein	9.2e-42	58.8384	31.5657
1	xylose binding protein transport system	D-ribose periplasmic binding protein	3.4e-06	46.6431	25.0883
2	10-formyltetrahydrofolate:L-methionyl-tRNA(fMet) N-formyltransferase	putative transformylase	2.2e-32	51.4658	29.316
2	2,3-dihydro-2,3-dihydroxybenzoate dehydrogenase, enterochelin biosynthesis	2-deoxy-D-gluconate 3-dehydrogenase	1.5e-16	47.0833	28.3333
2	2,3-dihydroxy-2,3-dihydrophenylpropionate dehydrogenase	2-deoxy-D-gluconate 3-dehydrogenase	5.1e-08	45.0199	24.3028
2	2':3'-cyclic-nucleotide 2'-phosphodiesterase	UDP-sugar hydrolase (5'-nucleotidase)	7.7e-16	45.1417	24.6964
2	2-amino-3-ketobutyrate CoA ligase (glycine acetyltransferase)	8-amino-7-oxononanoate synthase	1e-47	57.0201	34.957
2	2-deoxy-D-gluconate 3-dehydrogenase	NAD-dependent 7alpha-hydroxysteroid dehydrogenase, dehydroxylation of bile acids	1.3e-24	52.6531	31.8367
2	2-hydroxy-6-ketonona-2,4-dienedioic acid hydrolase	biotin biosynthesis; reaction prior to pimeloyl CoA	0.004	54.6392	38.1443
2	2-isopropylmalate synthase	4-hydroxy-2-ketovalerate aldolase	3.4e-06	52.4664	33.1839
2	2-keto-3-deoxygluconate 6-phosphate aldolase and 2-keto-4-hydroxyglutarate aldolase	2-oxo-3-deoxygalactonate 6-phosphate aldolase and galactonate dehydratase	0.00013	50.4273	23.9316
2	2-oxoglutarate decarboxylase; SHCHC synthase	acetolactate synthase III, valine sensitive, large subunit	0.076	44.9351	26.4935
2	2-oxoglutarate dehydrogenase (dihydrolipoyltranssuccinase E2 component)	pyruvate dehydrogenase (dihydrolipoyltransacetylase component)	1.4e-42	54.4118	31.6176
2	3-deoxy-D-arabinoheptulosonate-7-phosphate synthase (DAHP synthetase, phenylalanine repressible)	3-deoxy-D-arabinoheptulosonate-7-phosphate synthase (DAHP synthetase, tyrosine repressible)	2.2e-93	70.9199	55.1929
2	3-isopropylmalate isomerase (dehydratase) subunit	aconitate hydrase B	1.5e-10	50.4032	34.6774
2	3-oxoacyl-[acyl-carrier-protein] reductase	putative oxidoreductase	2.5e-28	55.4656	33.6032
2	3'-phosphoadenosine 5'-phosphosulfate reductase	ATP:sulfurylase (ATP:sulfate adenylyltransferase), subunit 2	3.5e-06	47.7419	30.3226
2	3-phosphoserine phosphatase	zinc-transporting ATPase	0.061	55.7377	42.623
2	4-amino-4-deoxychorismate lyase	branched-chain amino-acid aminotransferase	1.7e-05	47.0588	28.4314
2	4-hydroxy-2-ketovalerate aldolase	2-isopropylmalate synthase	9.4e-07	51.1111	32.8889
2	4-hydroxybenzoate-octaprenyltransferase	protoheme IX farnesyltransferase (haeme O biosynthesis)	0.026	46.9136	23.0453
2	4-methyl-5(beta-hydroxyethyl)-thiazole monophosphate synthesis	orf, hypothetical protein	1.1e-07	46.2857	26.2857
2	5-enolpyruvylshikimate-3-phosphate synthetase	first step in murein biosynthesis;UDP-N-glucosamine 1-carboxyvinyltransferase	0.00021	46.9925	28.9474
2	6-phosphofructokinase II; suppressor of pfkA	D-alanine:D-alanine-adding enzyme	0.088	42.2594	24.2678
2	7,8-diaminopelargonic acid synthetase	glutamate-1-semialdehyde aminotransferase (aminomutase)	2.6e-15	48.0892	27.707
2	8-amino-7-oxononanoate synthase	2-amino-3-ketobutyrate CoA ligase (glycine acetyltransferase)	4.9e-41	57.0201	34.957
2	acetate kinase	putative kinase	5.6e-79	63.6829	44.5013
2	acetolactate synthase I,valine-sensitive, large subunit	putative enzyme	5e-39	50.7692	29.011
2	acetolactate synthase II, valine insensitive, small subunit	acetolactate synthase I, valine sensitive, small subunit	0.023	47.3684	26.3158
2	acetolactate synthase III, valine sensitive, large subunit	2-oxoglutarate decarboxylase; SHCHC synthase	0.011	45.3757	26.3006
2	acetyl-CoA acetyltransferase	putative acyltransferase	3.4e-47	59.3909	37.8173
2	acetyl-CoA synthetase	2,3-dihydroxybenzoate-AMP ligase	3.5e-18	45.8549	27.7202
2	acetyl-CoA:acetoacetyl-CoA transferase alpha subunit	putative enzyme	3.5e-08	49.1071	26.7857
2	acetylornithine deacetylase	putative deacetylase	4.5e-15	45.7237	30.9211
2	acetylornithine delta-aminotransferase	4-aminobutyrate aminotransferase	7.8e-50	52.973	37.027
2	acid sensitivity protein, putative transporter	transport of lysine/cadaverine	2.6e-05	47.3868	22.6481
2	aconitate hydrase 1	3-isopropylmalate isomerase (dehydratase) subunit	2.4e-13	44.6064	27.1137
2	activator, hydrogen peroxide-inducible genes	nitrogen assimilation control protein	8.7e-19	47.541	27.8689
2	acyltransferase for 30S ribosomal subunit protein S18; acetylation of N-terminal alanine	putative resistance protein	9.4e-06	62.2642	41.5094
2	adenine glycosylase; G.C --> T.A transversions	endonuclease III; specific for apurinic and/or apyrimidinic sites	3.1e-08	52.8455	32.5203
2	ADP-L-glycero-D-mannoheptose-6-epimerase	UDP-galactose-4-epimerase	2.5e-05	49.3507	29.4372
2	alanine racemase 2, catabolic	alanine racemase 1	6.6e-69	61.7143	42
2	alanine-alpha-ketoisovalerate (or valine-pyruvate) transaminase, transaminase C	multi modular; putative transcriptional regulator; also putative ATP-binding component of a transport system	0.002	46.9027	26.5487
2	alcohol dehydrogenase	galactitol-1-phosphate dehydrogenase	1.2e-10	42.7928	30.6306
2	aldehyde dehydrogenase B (lactaldehyde dehydrogenase)	succinate-semialdehyde dehydrogenase, NADP-dependent activity	2.3e-59	53.6842	34.1053
2	aldehyde dehydrogenase, NAD-linked	aldehyde dehydrogenase, prefers NADP over NAD	6.2e-57	53.9419	30.4979
2	alkyl hydroperoxide reductase, F52a subunit; detoxification of hydroperoxides	nitrite reductase (NAD(P)H) subunit	1.2e-05	46.5278	25.3472
2	alpha-amylase	trehalase 6-P hydrolase	3.6e-07	52.6066	28.91
2	amidophosphoribosyltransferase = PRPP amidotransferase	L-glutamine:D-fructose-6-phosphate aminotransferase	3.3e-11	50	31.1321
2	aminopeptidase A/I	putative peptidase	2.1e-47	54.9206	38.4127
2	anthranilate synthase component I	p-aminobenzoate synthetase, component I	2e-35	54.6667	32.5333
2	anthranilate synthase component II, glutamine amidotransferase and phosphoribosylanthranilate transferase	GMP synthetase (glutamine-hydrolyzing)	0.0018	44.3662	30.2817
2	argininosuccinate lyase	aspartate ammonia-lyase (aspartase)	9.1e-11	48.6405	26.5861
2	aromatic amino acid transport protein	putative amino acid/amine transport protein	1.5e-06	43.9276	23.7726
2	arsenical pump membrane protein	putative pump protein	7.1e-72	98.2558	89.5349
2	arylsulfatase	putative sulfatase	7.5e-22	52.1368	33.0484
2	asparagine tRNA synthetase	aspartate tRNA synthetase	6.7e-15	48.4029	26.7813
2	aspartate aminotransferase	tyrosine aminotransferase, tyrosine repressible	3.6e-84	62.4685	42.3174
2	aspartate ammonia-lyase (aspartase)	argininosuccinate lyase	2.7e-08	47.3354	25.7053
2	aspartate carbamoyltransferase, catalytic subunit	putative carbamoyl transferase	3.4e-05	54.4041	32.6425
2	aspartate tRNA synthetase	putative lysyl-tRNA synthetase	5.6e-05	56.6845	33.1551
2	aspartate-semialdehyde dehydrogenase	putative PTS system enzyme II A component	1e-05	43.4375	25
2	aspartokinase III, lysine sensitive	aspartokinase II and homoserine dehydrogenase II	3.3e-27	45.045	25.9009
2	ATP:sulfurylase (ATP:sulfate adenylyltransferase), subunit 2	3'-phosphoadenosine 5'-phosphosulfate reductase	3.5e-06	46.7532	29.2208
2	ATP-binding component of cytochrome-related transport, Zn sensitive	ATP-binding component of cytochrome-related transport	2.2e-31	49.187	27.8455
2	ATP-binding component of molybdate transport system	putative ATP-binding component of a transport system	7.5e-15	47.5827	27.4809
2	ATP-binding component of serine protease	ATP-dependent specificity component of clpP serine protease, chaperone	4.5e-06	52.3605	32.618
2	ATP-binding component of sulfate permease A protein; chromate resistance	ATP-binding component of sn-glycerol 3-phosphate transport system	5.5e-49	62.6667	39.6667
2	ATP-binding transport protein; multicopy suppressor of htrB	ATP-binding component of a transport system	2.1e-49	54.2146	30.4598
2	ATP-dependent RNA helicase	putative ATP-dependent RNA helicase	4.9e-48	55.0971	37.1359
2	ATP-sulfurylase (ATP:sulfate adenylyltransferase), subunit 1, probably a GTPase	putative GTP-binding factor	3.9e-06	47.3118	30.4659
2	bacterioferritin comigratory protein	thiol peroxidase	0.022	44.5545	30.6931
2	beta-D-glucuronidase	beta-D-galactosidase	2.1e-15	48.642	32.3457
2	beta-lactamase; penicillin resistance	putative enzyme	1.1e-12	47.4522	28.0255
2	bifunctional pyrimidine deaminase/reductase in pathway of riboflavin synthesis	putative deaminase	1.1e-11	55.0725	35.5072
2	branched-chain amino-acid aminotransferase	4-amino-4-deoxychorismate lyase	1.7e-06	47.0588	28.4314
2	bundles of cytoplasmic filaments	RNase E, membrane attachment, mRNA turnover, maturation 5S RNA	4.3e-53	56.9358	34.1615
2	carbamoyl-phosphate synthase large subunit	phosphoribosylglycinamide synthetase = GAR synthetase	0.013	43.8503	21.3904
2	carbonic anhydrase	putative carbonic anhdrase (EC 4.2.1.1)	1.8e-18	51.462	32.7485
2	carnitine racemase	dihydroxynaphtoic acid synthetase	5.1e-14	50.5	31.5
2	CDP-diglyceride synthetase	putative phosphatidate cytidiltransferase	2.6e-19	62.5	43.75
2	chaperone Hsp70; DNA biosynthesis; autoregulated heat shock proteins	putative dnaK protein	1.1e-50	57.2519	33.7786
2	chaperone with DnaK; heat shock protein	curved DNA-binding protein; functions closely related to DnaJ	4.4e-26	57.6792	41.6382
2	citrate synthase	putative citrate synthase; propionate metabolism?	3.4e-40	53.352	32.9609
2	cold shock protein	cold shock-like protein	1.3e-08	56.25	45.3125
2	CTP synthetase	carbamoyl-phosphate synthetase, glutamine (small) subunit	0.073	48.1481	30.2469
2	cyanate transport	putative amino acid/amine transport protein	4.8e-17	48.4931	26.8493
2	cyn operon positive regulator	positive regulator for lys	3.1e-23	47.0588	26.9896
2	cystathionine beta-lyase (beta-cystathionase)	cystathionine gamma-synthase	1.2e-37	52.5223	33.2344
2	cystathionine gamma-synthase	cystathionine beta-lyase (beta-cystathionase)	2.1e-31	52.2255	33.2344
2	cysteine synthase A, O-acetylserine sulfhydrolase A	cysteine synthase B, O-acetylserine sulfhydrolase B	2.2e-38	63.9175	45.3608
2	cysteine synthase B, O-acetylserine sulfhydrolase B	tryptophan synthase, beta protein	0.0057	49.6933	30.0614
2	cysteine tRNA synthetase	isoleucine tRNA synthetase	0.013	43.2432	27.027
2	cytochrome c-type biogenesis protein	formate-dependent nitrite reductase; possible assembly function	6.6e-89	61.7647	44.902
2	cytoplasmic alpha-amylase	alpha-amylase	3.6e-06	47.2803	24.6862
2	cytoplasmic ferritin (an iron storage protein)	ferritin-like protein	2.5e-21	60.8108	35.8108
2	cytoplasmic L-asparaginase I	periplasmic L-asparaginase II	5.3e-17	45.4887	30.8271
2	cytosine deaminase	putative deaminase	2.6e-11	46	25.6667
2	cytosine permease/transport	putative transport protein	0.00055	48.7245	26.5306
2	D-3-phosphoglycerate dehydrogenase	fermentative D-lactate dehydrogenase, NAD-dependent	1.5e-18	48.4716	29.6943
2	D-alanyl-D-alanine carboxypeptidase, fraction A; penicillin-binding protein 5	penicillin-binding protein 7	1.9e-10	50.4505	29.7297
2	damage-inducible protein P; putative tRNA synthetase	SOS mutagenesis and repair	1.1e-13	49.5238	27.1429
2	degrades sigma32, integral membrane peptidase, cell division protein	ATP-dependent specificity component of clpP serine protease, chaperone	0.00086	51.5152	28.0303
2	dehydroshikimate reductase	putative oxidoreductase	1.1e-14	50.4202	33.1933
2	dethiobiotin synthetase	orf, hypothetical protein	2.6e-51	68.1818	51.3636
2	D-galactonate transport	regulator of uhpT	9.8e-10	43.3775	22.5166
2	diaminopimelate decarboxylase	biosynthetic arginine decarboxylase	0.0071	47.9167	28.4722
2	dihydrodipicolinate synthase	putative lyase/synthase	5.9e-29	50.2075	31.1203
2	dihydropteridine reductase, ferrisiderophore reductase activity	putative oxidoreductase	2.1e-11	44.6009	28.6385
2	dihydroxyacid dehydratase	6-phosphogluconate dehydratase	5.9e-44	51.0891	31.0891
2	dihydroxynaphtoic acid synthetase	putative enzyme	1.8e-20	47.2	28.8
2	DNA gyrase subunit B, type II topoisomerase, ATPase activity	DNA topoisomerase IV subunit B	5.5e-100	61.478	41.195
2	DNA gyrase, subunit A, type II topoisomerase	DNA topoisomerase IV subunit A	3.1e-97	61.6864	39.2012
2	DNA helicase IV	DNA helicase, ATP-dependent dsDNA/ssDNA exonuclease V subunit, ssDNA endonuclease	4.8e-06	45.4746	23.8411
2	DNA polymerase III, epsilon subunit	orf, hypothetical protein	2e-07	55.6604	32.0755
2	DNA polymerase III, tau and gamma subunits; DNA elongation factor III	DNA polymerase III, delta prime subunit	3.3e-13	50.2222	31.1111
2	DNA topoisomerase type I, omega protein	putative DNA topoisomerase	0.044	53.9474	36.8421
2	DNA-binding protein HU-alpha (HU-2)	DNA-binding protein HU-beta, NS1 (HU-1)	3.3e-26	80	67.7778
2	DNA-binding, ATP-dependent protease La; heat shock K-protein	probable ATP-dependent protease	0.0007	54.6512	26.7442
2	DNA-dependent ATPase I and helicase II	rep helicase, a single-stranded DNA dependent ATPase	2.9e-98	58.4356	38.6503
2	D-ribulose-5-phosphate 3-epimerase	putative epimerase	2.8e-22	50.9524	29.0476
2	dTDP-glucose 4,6 dehydratase	GDP-D-mannose dehydratase	1.2e-08	48	28.7273
2	endonuclease III; specific for apurinic and/or apyrimidinic sites	adenine glycosylase; G.C --> T.A transversions	5.6e-06	48.8	30.4
2	erythronate-4-phosphate dehyrogenase	putative dehydrogenase	1e-05	47.7679	30.3571
2	exopolyphosphatase	guanosine pentaphosphatase; exopolyphosphatase	3.6e-84	60.5691	38.4146
2	fermentative D-lactate dehydrogenase, NAD-dependent	D-3-phosphoglycerate dehydrogenase	2e-20	47.1616	30.5677
2	ferredoxin reductase subunit of phenylpropionate dioxygenase	putative oxidoreductase	2.5e-17	48.9051	28.1022
2	ferritin-like protein	cytoplasmic ferritin (an iron storage protein)	2.5e-21	60.8108	35.8108
2	first step in murein biosynthesis;UDP-N-glucosamine 1-carboxyvinyltransferase	5-enolpyruvylshikimate-3-phosphate synthetase	3e-08	44.6735	27.4914
2	flavodoxin 1	flavodoxin 2	8.4e-37	66.6667	43.6364
2	flavoprotein; electron transport	orf, hypothetical protein	3.6e-77	62.8235	41.8824
2	formate acetyltransferase 1	putative formate acetyltransferase	3.6e-34	50.4587	29.1743
2	formate acetyltransferase 2	probable formate acetyltransferase 3	1.6e-17	49.5885	27.9835
2	formate dehydrogenase-O, iron-sulfur subunit	probable small subunit of hydrogenase-3, iron-sulfur protein (part of formate hydrogenlyase (FHL) complex)	7.9e-10	46.9231	33.0769
2	formyltetrahydrofolate deformylase; for purT-dependent FGAR synthesis	phosphoribosylglycinamide formyltransferase 1	1.6e-17	61.8182	37.2727
2	fumarase A = fumarate hydratase Class I; aerobic isozyme	fumarase B= fumarate hydratase Class I; anaerobic isozyme	1.7e-269	94.708	89.9635
2	fumarase B= fumarate hydratase Class I; anaerobic isozyme	fumarase A = fumarate hydratase Class I; aerobic isozyme	1.5e-261	94.708	89.9635
2	fumarase C= fumarate hydratase Class II; isozyme	aspartate ammonia-lyase (aspartase)	1.5e-71	61.3687	40.1766
2	fumarate reductase, anaerobic, flavoprotein subunit	quinolinate synthetase, B protein	2e-51	55.1383	35.9684
2	galactitol-1-phosphate dehydrogenase	putative oxidoreductase	8.5e-12	47.4708	29.572
2	galactose-1-epimerase (mutarotase)	putative aldose-1-epimerase (EC 5.1.3.3)	0.076	40.8537	25
2	galactose-proton symport of transport system	putative transport protein	2.2e-11	46.875	24.7396
2	galactoside permease (M protein)	two-module transport protein	0.034	49.162	30.1676
2	gamma-glutamylphosphate reductase	CoA-linked acetaldehyde dehydrogenase and iron-dependent alcohol dehydrogenase; pyruvate-formate-lyase deactivase	5.2e-06	45.8167	27.8884
2	GDP-D-mannose dehydratase	UDP-galactose-4-epimerase	2.7e-10	45.0617	27.1605
2	geranyltranstransferase (farnesyldiphosphate synthase)	octaprenyl diphosphate synthase	6.1e-18	49.5968	32.6613
2	gluconate-6-phosphate dehydrogenase, decarboxylating	putative dehydrogenase	9.4e-09	50.7614	28.4264
2	gluconokinase 2, thermoresistant	gluconate kinase, thermosensitive glucokinase	1.1e-34	74.0506	47.4684
2	glucose-1-phosphate adenylyltransferase	glucose-1-phosphate thymidylyltransferase	0.025	48.6034	29.6089
2	glutamate decarboxylase isozyme	glutamate decarboxylase isozyme	3.7e-249	99.7854	98.927
2	glutamate synthase, small subunit	putative oxidoreductase	5e-48	50	33.6634
2	glutamate tRNA synthetase, catalytic subunit	glutamine tRNA synthetase	3.7e-10	50.4854	27.6699
2	glutamate-1-semialdehyde aminotransferase (aminomutase)	7,8-diaminopelargonic acid synthetase	5.4e-21	47.7987	27.3585
2	glutamine synthetase	putative glutamine synthetase (EC 6.3.1.2)	7.9e-17	46.2857	29.4286
2	glutamine tRNA synthetase	glutamate tRNA synthetase, catalytic subunit	3.9e-10	50.4854	27.6699
2	glutaredoxin 3	glutaredoxin1 redox coenzyme for glutathione-dependent ribonucleotide reductase	3.5e-08	63.7681	43.4783
2	glutathione oxidoreductase	putative oxidoreductase	2.9e-36	48.227	27.896
2	glyceraldehyde 3-phosphate dehydrogenase C, interrupted	D-erythrose 4-phosphate dehydrogenase	3.7e-20	62.5	43.3824
2	glycerol dehydrogenase, (NAD)	L-1,2-propanediol oxidoreductase	3.6e-05	48.2609	30.4348
2	glycerol kinase	L-fuculokinase	4.2e-10	47.4093	23.8342
2	glycerophosphodiester phosphodiesterase, cytosolic	glycerophosphodiester phosphodiesterase, periplasmic	0.05	56.3636	32.7273
2	glycogen phosphorylase	maltodextrin phosphorylase	1.9e-181	68.0683	48.0946
2	glycolate oxidase iron-sulfur subunit	putative dehydrogenase subunit	1.9e-08	43.6019	20.3791
2	glycolate oxidase subunit D	glycolate oxidase iron-sulfur subunit	0.038	47.9339	32.2314
2	glyoxylate carboligase	pyruvate oxidase	2e-29	44.8473	25.9542
2	GMP reductase	IMP dehydrogenase	5.4e-41	50.4559	33.4346
2	GMP synthetase (glutamine-hydrolyzing)	anthranilate synthase component II, glutamine amidotransferase and phosphoribosylanthranilate transferase	0.0021	43.3824	27.9412
2	GTP-binding export factor binds to signal sequence, GTP and RNA	cell division membrane protein	2.7e-40	58.2734	33.813
2	guanosine pentaphosphatase; exopolyphosphatase	exopolyphosphatase	6.4e-87	60.5691	38.4146
2	heat shock protein, chaperone, member of Hsp70 protein family	regulator of ftsI, penicillin binding protein 3, septation function	1.3e-07	49.2647	26.1029
2	heat shock protein, integral membrane protein	orf, hypothetical protein	0.00018	43.7037	28.1481
2	helicase, ATP-dependent	ATP-dependent RNA helicase	0.077	50.5051	31.6498
2	histidinol-phosphate aminotransferase	multi modular; putative transcriptional regulator; also putative ATP-binding component of a transport system	4.5e-07	46.1847	23.6948
2	hypoxanthine phosphoribosyltransferase	guanine-hypoxanthine phosphoribosyltransferase	5.1e-07	56.8807	30.2752
2	imidazole glycerol phosphate synthase subunit in heterodimer with HisH = imidazole glycerol phsphate synthase holoenzyme	N-(5'-phospho-L-ribosyl-formimino)-5-amino-1-(5'- phosphoribosyl)-4-imidazolecarboxamide isomerase	4.5e-15	48.0349	25.3275
2	imidazoleglycerolphosphate dehydratase and histidinol-phosphate phosphatase	putative phosphatase	1.3e-15	54.8387	35.4839
2	IMP dehydrogenase	GMP reductase	1e-21	52.3952	35.0299
2	IS1 protein InsB	IS1 protein InsB	1.3e-86	97.006	96.4072
2	isochorismate hydroxymutase 2, enterochelin biosynthesis	anthranilate synthase component I	2.3e-10	45.6621	30.137
2	isochorismate hydroxymutase 2, menaquinone biosynthesis	p-aminobenzoate synthetase, component I	1.4e-08	47.7833	28.5714
2	isocitrate dehydrogenase, specific for NADP+	3-isopropylmalate dehydrogenase	1.7e-11	49.8507	29.2537
2	isocitrate lyase	putative phosphonomutase 2	1.1e-12	54.9296	33.3333
2	isoleucine tRNA synthetase	valine tRNA synthetase	4.9e-24	44.3843	25.8457
2	K+ efflux antiporter, glutathione-regulated	K+ efflux; NEM-activable K+/H+ antiporter	1.3e-104	69.5578	44.7279
2	K+ efflux; NEM-activable K+/H+ antiporter	putative transport protein	3.5e-38	54.902	30.9804
2	L-1,2-propanediol oxidoreductase	ethanolamine utilization; homolog of Salmonella enzyme, similar to iron-containing alcohol dehydrogenase	4.7e-59	56.5934	40.9341
2	L-alanine adding enzyme, UDP-N-acetyl-muramate:alanine ligase	putative ligase	8.3e-23	48.5459	27.9642
2	large subunit of hydrogenase 3 (part of FHL complex)	hydrogenase-1 large subunit	5.1e-08	47.5177	29.078
2	l-carnitine dehydratase	putative enzyme	7.6e-20	46.8571	26.5714
2	leucine tRNA synthetase	isoleucine tRNA synthetase	3.3e-14	48.0198	30.9406
2	L-fuculokinase	L-xylulose kinase, cryptic	4.1e-11	43.3584	23.5589
2	L-glutamine:D-fructose-6-phosphate aminotransferase	putative transport protein	8e-07	47.9866	20.8054
2	L-idonate dehydrogenase	alcohol dehydrogenase class III; formaldehyde dehydrogenase, glutathione-dependent	7.2e-10	44.3662	27.4648
2	lipoamide dehydrogenase (NADH); component of 2-oxodehydrogenase and pyruvate complexes; L-protein of glycine cleavage complex	glutathione oxidoreductase	6.6e-37	48.8739	27.9279
2	low-affinity L-arabinose transport system proton symport protein	sialic acid transporter	3.7e-06	45.7576	25.1515
2	low-affinity phosphate transport	low-affinity phosphate transport	3.6e-187	90.5812	80.7615
2	L-xylulose kinase, cryptic	L-fuculokinase	7.3e-13	42.7861	23.3831
2	lysine decarboxylase 1	ornithine decarboxylase isozyme, inducible	4.1e-76	51.2987	34.0909
2	lysine tRNA synthetase, constitutive; suppressor of ColE1 mutation in primer RNA	aspartate tRNA synthetase	1.8e-27	52.6462	30.0836
2	major sodium/proline symporter	putative cotransporter	6.7e-09	49.4924	27.4112
2	malate synthase A	malate synthase G	0.00053	44.1379	23.908
2	member of ATP-dependent helicase superfamily II	ATP-dependent RNA helicase	0.059	44.8718	29.4872
2	methionine aminopeptidase	proline aminopeptidase P II	2.6e-08	49.187	27.2358
2	methionine tRNA synthetase	putative tRNA synthetase	9.5e-06	54.1284	29.3578
2	MFS (major facilitator superfamily) transporter	putative nucleoside permease protein	7.6e-08	50.173	25.2595
2	Mg2+ transport ATPase, P-type 1	putative ATPase	4.5e-25	51.5012	30.0231
2	molybdopterin biosynthesis	putative enzyme	5.1e-13	57.3643	33.3333
2	molybdopterin biosynthesis, protein A	putative enzyme	0.027	53.5135	30.8108
2	molybdopterin biosynthesis, protein B	required for the efficient incorporation of molybdate into molybdoproteins	7e-10	58.75	38.75
2	N-(5'-phospho-L-ribosyl-formimino)-5-amino-1-(5'- phosphoribosyl)-4-imidazolecarboxamide isomerase	imidazole glycerol phosphate synthase subunit in heterodimer with HisH = imidazole glycerol phsphate synthase holoenzyme	1.7e-08	48.4716	27.5109
2	N-acetyl glucosamine-1-phosphate uridyltransferase	UDP-3-O-(3-hydroxymyristoyl)-glucosamine N-acyltransferase; third step of endotoxin (lipidA) synthesis	2.2e-05	47.191	30.8989
2	N-acetylglucosamine-6-phosphate deacetylase	putative N-acetylgalactosamine-6-phosphate deacetylase	1.9e-19	54.6012	33.1288
2	N-acetylglutamate synthase; amino acid acetyltransferase	acetylglutamate kinase	5.2e-06	50.5263	28.4211
2	NAD+-dependent betaine aldehyde dehydrogenase	aldehyde dehydrogenase, NAD-linked	1.1e-66	55.9252	34.3035
2	NADH dehydrogenase I chain B	hydrogenase activity	5.2e-21	59.3333	39.3333
2	NADH dehydrogenase I chain C, D	hydrogenase 4 subunit	2.5e-32	50.2262	31.6742
2	NADH dehydrogenase I chain F	putative membrane protein	0.00024	44.856	29.2181
2	NADH dehydrogenase I chain H	membrane-spanning protein of hydrogenase 3 (part of FHL complex)	2.3e-10	48.0836	28.223
2	NADH dehydrogenase I chain I	probable iron-sulfur protein of hydrogenase 3 (part of FHL complex)	9.9e-11	59	35
2	NADH dehydrogenase I chain L	membrane-spanning protein of hydrogenase 3 (part of FHL complex)	4.2e-21	55.4974	29.5812
2	NADH dehydrogenase I chain M	membrane-spanning protein of hydrogenase 3 (part of FHL complex)	2.2e-15	53.1579	28.9474
2	NADH dehydrogenase I chain N	NADH dehydrogenase I chain M	1e-15	50	27.0531
2	NAD-linked malate dehydrogenase (malic enzyme)	putative multimodular enzyme	8e-05	51.4107	29.4671
2	nitrite extrusion protein	nitrite extrusion protein 2	2.3e-144	88.7665	75.7709
2	nitrogen assimilation control protein	putative transcriptional regulator LYSR-type	5.1e-12	44.664	24.1107
2	nitrogen regulatory protein P-II 2	protein export; molecular chaperone; may bind to signel sequence	0.034	61.2245	30.6122
2	N-succinyl-diaminopimelate deacylase	acetylornithine deacetylase	4.7e-14	48.1328	32.7801
2	O-6-alkylguanine-DNA/cysteine-protein methyltransferase	orf, hypothetical protein	5.2e-05	53.6585	36.5854
2	O6-methylguanine-DNA methyltransferase; transcription activator/repressor	O-6-alkylguanine-DNA/cysteine-protein methyltransferase	2.6e-19	70.7865	51.6854
2	octaprenyl diphosphate synthase	geranyltranstransferase (farnesyldiphosphate synthase)	1.4e-18	49.004	32.6693
2	ornithine carbamoyltransferase 1	putative carbamoyl transferase	2.5e-07	48.0132	29.1391
2	ornithine carbamoyltransferase 2, chain F	aspartate carbamoyltransferase, catalytic subunit	5.4e-14	51.5789	32.6316
2	o-succinylbenzoate-CoA ligase	probable crotonobetaine/carnitine-CoA ligase	2.2e-10	45.8824	26.1176
2	o-succinylbenzoyl-CoA synthase; conversion of chorismate to 2-o-succinylbenzoyl-CoA	putative muconate cycloisomerase I (EC 5.5.-.-)	0.00027	42.0664	25.4613
2	p-aminobenzoate synthetase, component II	GMP synthetase (glutamine-hydrolyzing)	5.4e-09	46.4516	27.7419
2	pantothenate kinase	uridine/cytidine kinase	0.0013	46.5753	29.4521
2	PEP-protein phosphotransferase system enzyme I	PTS system, fructose-specific IIA component	1e-08	46.5278	30.5556
2	peptidyl-prolyl cis-trans isomerase A (rotamase A)	peptidyl-prolyl cis-trans isomerase B (rotamase B)	7.9e-41	70.625	56.875
2	peptidyl-prolyl cis-trans isomerase B (rotamase B)	peptidyl-prolyl cis-trans isomerase A (rotamase A)	7.9e-41	69.8113	56.6038
2	peptidyl-prolyl cis-trans isomerase C (rotamase C)	survival protein	1.5e-06	54.5455	33.7662
2	periplasmic L-asparaginase II	cytoplasmic L-asparaginase I	7e-17	43.7956	28.8321
2	phenylalanine tRNA synthetase, beta-subunit	putative tRNA synthetase	0.0013	54.7368	34.7368
2	phenylalanine-specific transport system	putative amino acid/amine transport protein	1.9e-13	48.8095	25
2	phosphatidylglycerophosphate synthetase = CDP-1,2-diacyl-sn-glycero-3-phosphate phosphatidyl transferase	probable enzyme	0.011	49.1936	25
2	phosphatidylserine synthase; phospholipid synthesis	putative synthase	0.092	49.0566	27.3585
2	phosphoenolpyruvate synthase	PEP-protein phosphotransferase system enzyme I	3.2e-18	51.9856	28.8809
2	phosphoglyceromutase 1	phosphoglyceromutase 2	0.0038	55.3191	42.5532
2	phosphoglyceromutase 2	homolog of Salmonella cobC, a phosphohistidine protein	2.7e-15	47.5936	26.738
2	phosphoglycolate phosphatase	putative phosphatase	1e-08	47.7273	30.1136
2	phosphoribosylaminoimidazole carboxylase = AIR carboxylase, CO(2)-fixing subunit	phosphoribosylglycinamide formyltransferase 2	1.8e-10	50.3704	28.5185
2	phosphoribosylaminoimidazole synthetase = AIR synthetase	plays structural role in maturation of all 3 hydrogenases	0.056	47.9675	24.3902
2	phosphoribosylglycinamide formyltransferase 1	putative transformylase	0.00059	46.0674	25.8427
2	phosphoribosylglycinamide formyltransferase 2	carbamoyl-phosphate synthase large subunit	0.038	52.6316	28.2297
2	phosphoribosylglycinamide synthetase = GAR synthetase	carbamoyl-phosphate synthase large subunit	0.013	44.1964	22.7679
2	possible protoporphyrinogen oxidase	putative adenine-specific methylase	3.8e-15	53.5354	33.3333
2	possible subunit of heme lyase	part of formate-dependent nitrite reductase complex	9.1e-05	45.1613	23.1183
2	probable amidotransferase subunit	CTP synthetase	0.058	48.5876	34.4633
2	probable ATP-dependent protease	DNA-binding, ATP-dependent protease La; heat shock K-protein	0.005	47.0085	26.9231
2	probable ATP-dependent RNA helicase	putative ATP-dependent RNA helicase	0.021	52.5974	33.1169
2	probable carnitine operon oxidoreductase	putative oxidoreductase	2.8e-93	66.2304	48.1675
2	probable FKBX-type 16KD peptidyl-prolyl cis-trans isomerase (a rotamase)	FKBP-type peptidyl-prolyl cis-trans isomerase (rotamase)	2e-12	49.6552	31.7241
2	probable flavoprotein subunit, carnitine metabolism	putative flavoprotein	1.1e-68	63.6943	44.586
2	probable formate acetyltransferase 3	formate acetyltransferase 1	1.59999997385554e-317	90.6722	79.561
2	probable formate transporter (formate channel 1)	nitrite reductase activity	3.6e-06	51.9231	34.6154
2	probable hydroxyacylglutathione hydrolase	orf, hypothetical protein	1e-09	50.2924	33.9181
2	probable ornithine aminotransferase	acetylornithine delta-aminotransferase	7e-49	53.1856	36.0111
2	probable oxidoreductase	sn-glycerol-3-phosphate dehydrogenase (anaerobic), large subunit	0.04	53.719	34.7107
2	proline dehydrogenase, P5C dehydrogenase	succinate-semialdehyde dehydrogenase, NADP-dependent activity	9.7e-42	48.7069	32.7586
2	proline dipeptidase	proline aminopeptidase P II	1.3e-28	50.3448	35.5172
2	proline permease transport protein	putative amino acid/amine transport protein	8.9e-11	45.9239	21.7391
2	proline tRNA synthetase	threonine tRNA synthetase	4.1e-14	47.1751	25.4237
2	protease IV, a signal peptide peptidase	putative protease	3.5e-08	51.9737	32.2368
2	protease specific for phage lambda cII repressor	protease specific for phage lambda cII repressor	4.2e-07	47.0588	25
2	protein of glp regulon	orf, hypothetical protein	0.00073	52.0833	22.9167
2	proton motive force efflux pump	bicyclomycin resistance protein; transmembrane protein	9.2e-11	50.3185	25.4777
2	purine-nucleoside phosphorylase	uridine phosphorylase	2.6e-19	52.7027	30.1802
2	putative 2-component sensor protein	catabolite repression sensor kinase for PhoB; alternative sensor for pho regulon	1e-09	44.9889	27.1715
2	putative acyl-CoA dehydrogenase (EC 1.3.99.-)	probable carnitine operon oxidoreductase	0.0011	48.1982	28.3784
2	putative acyltransferase	3-oxoacyl-[acyl-carrier-protein] synthase II	0.036	52.5547	34.3066
2	putative adenine-specific methylase	putative enzyme	0.0031	59.4937	31.6456
2	putative aldehyde dehydrogenase	NAD+-dependent betaine aldehyde dehydrogenase	8e-19	43.5052	26.3918
2	putative aldose reductase (EC 1.1.1.21)	putative NAD(P)H-dependent xylose reductase	5.7e-07	51.1013	29.0749
2	putative aldose-1-epimerase (EC 5.1.3.3)	galactose-1-epimerase (mutarotase)	0.076	41.7178	26.3804
2	putative alkaline phosphatase I	putative enzyme	8.3e-25	52.1994	32.5513
2	putative amino acid/amine transport protein	aromatic amino acid transport protein	9.5e-08	43.1525	23.7726
2	putative amino acid/amine transport protein, cryptic	transport of lysine/cadaverine	6e-75	62.9454	40.1425
2	putative aminotransferase	putative aminotransferase	2.2e-20	54.3478	30.8696
2	putative an aldehyde reductase	putative aldose reductase (EC 1.1.1.21)	2.7e-24	55.102	30.2041
2	putative arginine/ornithine antiporter	putative transport	0.00088	49.3507	27.2727
2	putative arylsulfatase regulator	putative transcriptional regulator	0.0014	56.9536	31.7881
2	putative ATP-dependent protease	DNA-binding, ATP-dependent protease La; heat shock K-protein	0.013	49.5238	35.2381
2	putative beta-lactamase	putative enzyme	8.6e-09	45.6583	27.7311
2	putative beta-phosphoglucomutase	putative phosphatase	1.3e-10	46.0396	26.7327
2	putative carbamate kinase (EC 2.7.2.2)	putative kinase	2.4e-32	61.6667	43.6667
2	putative carbamoyl transferase	ornithine carbamoyltransferase 1	1e-10	48.3444	29.8013
2	putative carbonic anhdrase (EC 4.2.1.1)	carbonic anhydrase	2.5e-12	50.289	31.2139
2	putative cellulose synthase	orf, hypothetical protein	8.5e-09	43.3766	24.4156
2	putative channel transporter	putative chloride channel	2.7e-08	49.505	30.4455
2	putative chloride channel	putative channel transporter	3e-09	50.3685	30.7125
2	putative citrate synthase; propionate metabolism?	citrate synthase	6.9e-42	53.1073	32.2034
2	putative cotransporter	sodium/pantothenate symporter	2.4e-13	47.5992	25.4697
2	putative deacetylase	acetylornithine deacetylase	5.4e-18	46.6403	30.83
2	putative deaminase	cytosine deaminase	8.4e-14	44.1472	24.7492
2	putative dehydratase	dihydroxyacid dehydratase	1.7e-25	51.3859	32.1962
2	putative dehydrogenase	putative xanthine dehydrogenase (EC 1.1.1.20)	0.072	44.7368	26.9737
2	putative dehydrogenase subunit	sn-glycerol-3-phosphate dehydrogenase (anaerobic), K-small subunit	3e-13	50.8571	30.2857
2	putative DNA topoisomerase	orf, hypothetical protein	0.018	47.3684	31.5789
2	putative dnaK protein	chaperone Hsp70; DNA biosynthesis; autoregulated heat shock proteins	2.3e-57	55.9259	32.4074
2	putative flavoprotein	probable flavoprotein subunit, carnitine metabolism	4.2e-13	50.9804	28.4314
2	putative glutamine synthetase (EC 6.3.1.2)	glutamine synthetase	7.9e-17	46.5517	30.3448
2	putative glycosidase	orf, hypothetical protein	3.3e-35	49.0347	27.2201
2	putative hydrogenase subunit	hydrogenase-1 small subunit	1.7e-61	63.8037	40.4908
2	putative isomerase	IMP dehydrogenase	0.062	50.9434	28.3019
2	putative ligase	UDP-N-acetylmuramoylalanine-D-glutamate ligase	1.7e-05	46.7391	34.2391
2	putative lipase	orf, hypothetical protein	3.6e-13	50	27.6316
2	putative lysyl-tRNA synthetase	aspartate tRNA synthetase	5.6e-05	54.5872	29.8165
2	putative malate dehydrogenase (EC 1.1.1.37)	putative dehydrogenase	2.1e-18	46.8619	27.1967
2	putative methyltransferase	S-adenosylmethionine-dependent methyltransferase	0.049	49.5652	31.3043
2	putative muconate cycloisomerase I (EC 5.5.-.-)	o-succinylbenzoyl-CoA synthase; conversion of chorismate to 2-o-succinylbenzoyl-CoA	0.054	43.75	26.8382
2	putative multimodular enzyme	NAD-linked malate dehydrogenase (malic enzyme)	5.2e-05	50.9695	29.0859
2	putative NAD(P)H-dependent xylose reductase	orf, hypothetical protein	1e-23	52.0635	30.4762
2	putative NAGC-like transcriptional regulator	putative NAGC-like transcriptional regulator	2.6e-11	48.2927	29.2683
2	putative nucleolar proteins	orf, hypothetical protein	9.1e-17	56.7376	38.2979
2	putative nucleoside permease protein	MFS (major facilitator superfamily) transporter	3.8e-07	50.519	24.9135
2	putative nucleotide di-P-sugar epimerase or dehydratase	dTDP-glucose 4,6 dehydratase	4.9e-07	46.3259	25.2396
2	putative O-acetyl transferase	thiogalactoside acetyltransferase	0.00016	53.0435	37.3913
2	putative O-sialoglycoprotein endopeptidase	orf, hypothetical protein	0.043	59.8214	33.0357
2	putative oxidoreductase	CoA-linked acetaldehyde dehydrogenase and iron-dependent alcohol dehydrogenase; pyruvate-formate-lyase deactivase	6.5e-13	43.9227	27.3481
2	putative oxidoreductase subunit	involved in protein transport; multicopy suppressor of dominant negative ftsH mutants	2.9e-59	58.7398	39.8374
2	putative peptidase	aminopeptidase A/I	1e-38	54.6032	38.7302
2	putative permease transporter	putative transmembrane subunit	0.05	50.7692	20
2	putative phage repressor	SOS mutagenesis; error-prone repair; processed to UmuD'; forms complex with UmuC	1.1e-05	47.2527	35.1648
2	putative phosphatase	phosphoglycolate phosphatase	0.0043	47.8261	28.9855
2	putative phosphohydrolase	orf, hypothetical protein	0.023	49.3827	25.9259
2	putative protease	protease IV, a signal peptide peptidase	2.1e-10	48.3516	29.6703
2	putative RNA methylase	orf, hypothetical protein	2.9e-05	48.9583	31.25
2	putative sugar nucleotide epimerase	putative oxidoreductase	0.081	50.7463	30.597
2	putative sulfatase	arylsulfatase	8.2e-06	52.0147	30.7692
2	putative thiosulfate sulfurtransferase	putative thiosulfate sulfur transferase	1.2e-09	46.6667	23.3333
2	putative transaldolase	transaldolase B	9.1e-05	51.0204	30.102
2	putative transferase	thiogalactoside acetyltransferase	1.2e-14	52.5547	33.5766
2	putative transport protein, shikimate	alpha-ketoglutarate permease	4.1e-44	50.1292	32.0413
2	putative xanthine dehydrogenase (EC 1.1.1.20)	putative dehydrogenase	1.2e-19	56.5789	38.8158
2	putrescine transport protein	L-asparagine permease	2e-08	45.0262	20.1571
2	pyridoxal/pyridoxine/pyridoxamine kinase	pyridoxal kinase 2 / pyridoxine kinase	3.2e-24	52.2727	29.9242
2	pyruvate dehydrogenase (dihydrolipoyltransacetylase component)	2-oxoglutarate dehydrogenase (dihydrolipoyltranssuccinase E2 component)	7.8e-42	54.4335	31.7734
2	pyruvate formate lyase activating enzyme 1	anaerobic ribonucleotide reductase activating protein	1.2e-05	50	25.5556
2	pyruvate kinase I (formerly F), fructose stimulated	pyruvate kinase II, glucose stimulated	9.6e-68	57.8723	38.0851
2	quinolinate synthetase, B protein	succinate dehydrogenase, flavoprotein subunit	7.2e-57	52.2073	34.5489
2	quinone oxidoreductase	alcohol dehydrogenase	3.5e-10	50.431	30.1724
2	regulator of ftsI, penicillin binding protein 3, septation function	ATP-binding cell division protein, septation process, complexes with FtsZ, associated with junctions of inner and outer membranes	0.0018	47.5177	26.2411
2	regulatory protein P-II for glutamine synthetase	nitrogen regulatory protein P-II 2	1.3e-33	83.0357	67.8571
2	rep helicase, a single-stranded DNA dependent ATPase	DNA-dependent ATPase I and helicase II	1.5e-101	57.0336	38.3792
2	required for the efficient incorporation of molybdate into molybdoproteins	molybdopterin biosynthesis, protein B	7e-10	58.75	38.75
2	respiratory NADH dehydrogenase	nitrite reductase (NAD(P)H) subunit	1.9e-08	48.5232	29.5359
2	response regulator for chemotaxis (cheA sensor); protein methylesterase	putative 2-component transcriptional regulator	5e-07	53.0769	26.9231
2	ribokinase	fructose-1-phosphate kinase	1.3e-06	56.4815	36.1111
2	ribosomal protein S6 modification protein	D-alanine-D-alanine ligase A	0.017	45.3125	25
2	RNase E, membrane attachment, mRNA turnover, maturation 5S RNA	bundles of cytoplasmic filaments	1.5e-62	56.9358	33.9545
2	RNase II, mRNA degradation	putative enzyme	3.7e-39	47.4606	28.5464
2	RNase PH	polynucleotide phosphorylase; cytidylate kinase activity	0.0013	45.9716	26.5403
2	S-adenosylmethionine-dependent methyltransferase	2-octaprenyl-6-methoxy-1,4-benzoquinone --> 2-octaprenyl-3-methyl-6-methoxy-1,4-benzoquinone	0.0089	47.619	25.7143
2	septum formation; penicillin-binding protein 3; peptidoglycan synthetase	cell elongation, e phase; peptidoglycan synthetase; penicillin-binding protein 2	4.7e-17	51.7578	29.4922
2	serine acetyltransferase	putative transferase	2.5e-13	51.8797	33.8346
2	shikimate kinase I	shikimate kinase II	6.8e-19	53.4591	33.9623
2	shikimate kinase II	shikimate kinase I	6.8e-19	53.4591	33.9623
2	sialic acid transporter	putative transport protein	3.1e-66	65.0124	39.7022
2	similar to phosphoglucomutases and phosphomannomutases	phosphomannomutase	8.2e-19	45.1685	25.8427
2	sodium/pantothenate symporter	putative transport protein	3.8e-09	45.6621	22.3744
2	succinate dehydrogenase, flavoprotein subunit	fumarate reductase, anaerobic, flavoprotein subunit	5.5e-104	62.0629	43.5315
2	succinate dehydrogenase, iron sulfur protein	fumarate reductase, anaerobic, iron-sulfur protein subunit	8.7e-35	53.5088	38.5965
2	succinate-semialdehyde dehydrogenase, NADP-dependent activity	putative aldehyde dehydrogenase	1.1e-66	54.7619	32.4675
2	succinyl-CoA synthetase, alpha subunit	putative oxidoreductase subunit	1.1e-08	48.5507	31.1594
2	sulfate transport system permease W protein	molybdate transport permease protein	2.3e-11	52.518	31.6547
2	sulfate, thiosulfate transport system permease T protein	putative transport system permease protein	1.9e-08	48.1675	31.4136
2	sulfite reductase (NADPH), flavoprotein beta subunit	initiation of chromosome replication	1.6e-08	51.7007	27.8912
2	superoxide dismutase, iron	superoxide dismutase, manganese	1.3e-31	62.2449	45.4082
2	thiol peroxidase	bacterioferritin comigratory protein	0.022	44.5545	30.6931
2	thiolase I; 3-ketoacyl-CoA thiolase; acetyl-CoA transferase	putative acyltransferase	3.4e-47	57.1802	39.1645
2	thioredoxin 1	putative thioredoxin-like protein	2.2e-09	57.6471	34.1176
2	thioredoxin reductase	glutathione oxidoreductase	2.4e-06	47.486	32.9609
2	threonine deaminase (dehydratase)	cysteine synthase B, O-acetylserine sulfhydrolase B	0.0079	47.4227	23.1959
2	threonine dehydratase, catabolic	cysteine synthase B, O-acetylserine sulfhydrolase B	0.035	46.8208	24.2775
2	threonine tRNA synthetase	proline tRNA synthetase	7.9e-16	44.6602	25
2	transaldolase A	putative transaldolase	9.9e-05	55.6522	29.5652
2	transcription termination factor Rho; polarity suppressor	membrane-bound ATP synthase, F1 sector, beta-subunit	0.0015	44.0367	22.0183
2	transcriptional regulator cys regulon; accessory regulatory circuit affecting cysM	putative transcriptional regulator LYSR-type	9.4e-14	50.8333	26.25
2	transketolase 1 isozyme	transketolase 2 isozyme	3.9e-277	86.8381	75.3404
2	transketolase 2 isozyme	pyruvate dehydrogenase (decarboxylase component)	3.1e-09	45.1493	27.4254
2	transmembrane water channel; aquaporin Z	facilitated diffusion of glycerol	0.00017	51.9481	32.0346
2	transport permease protein of gamma-aminobutyrate	putative amino acid/amine transport protein	3e-10	45.0472	21.934
2	tRNA nucleotidyl transferase	poly(A) polymerase I	8.8e-07	49.5146	30.7443
2	tyrosine aminotransferase, tyrosine repressible	aspartate aminotransferase	3.6e-84	62.4685	42.3174
2	UDP-galactose-4-epimerase	dTDP-glucose 4,6 dehydratase	5.7e-15	46.5409	28.3019
2	UDP-glucose 6-dehydrogenase	UDP-N-acetyl-D-mannosaminuronic acid dehydrogenase; synthesis of enterobacterial common antigen (ECA)	5.2e-09	50.5976	27.49
2	UDP-sugar hydrolase (5'-nucleotidase)	2':3'-cyclic-nucleotide 2'-phosphodiesterase	7.1e-16	44.0716	24.3848
2	universal stress protein; broad regulatory function?	putative regulator	1.5e-21	63.3803	35.9155
2	uridine phosphorylase	purine-nucleoside phosphorylase	2.6e-19	54.7085	30.4933
2	uridine/cytidine kinase	putative kinase	7.4e-05	45.9677	29.0323
2	uridylate kinase	aspartokinase I, homoserine dehydrogenase I	0.047	47.561	29.2683
2	valine tRNA synthetase	isoleucine tRNA synthetase	4.8e-17	45.9459	25.4623
2	xylose-proton symport	putative transport protein	6.4e-05	49.4382	28.0899
2	xylulokinase	L-fuculokinase	8.9e-21	44.6556	28.0285
2	zinc-transporting ATPase	ATPase of high-affinity potassium transport system, B chain	8.8e-28	51	31.4
3	[2FE-2S] ferredoxin, electron carrer protein	putative oxidoreductase	3.9e-06	51.8519	37.037
3	1,4-alpha-glucan branching enzyme	part of glycogen operon, a glycosyl hydrolase, debranching enzyme	3.7e-09	48.1013	34.5992
3	16S pseudouridylate 516 synthase	orf, hypothetical protein	3e-14	59.542	38.9313
3	1-deoxyxylulose-5-phosphate synthase; flavoprotein	transketolase 2 isozyme	1.3e-05	45.1685	26.5169
3	2-octaprenyl-6-methoxyphenol--> 2-octaprenyl-6-methoxy-1, 4-benzoquinone	orf, hypothetical protein	7e-33	49.3298	32.7078
3	30S ribosomal subunit protein S1	orf, hypothetical protein	1.9e-10	59.7222	34.7222
3	3-demethylubiquinone-9 3-methyltransferase and 2-octaprenyl-6-hydroxy phenol methylase	S-adenosylmethionine-dependent methyltransferase	0.00011	49.0566	27.044
3	4-enzyme protein: 3-hydroxyacyl-CoA dehydrogenase; 3-hydroxybutyryl-CoA epimerase; delta(3)-cis-delta(2)-trans-enoyl-CoA isomerase; enoyl-CoA hydratase	putative enzyme	1.7e-95	55.638	35.7567
3	50S ribosomal subunit protein L31	putative ribosomal protein	1.5e-07	60.6061	46.9697
3	5'-3' exonuclease	DNA polymerase I, 3' --> 5' polymerase, 5' --> 3' and 3' --> 5' exonuclease	5.3e-28	56.621	33.79
3	6-phospho-beta-glucosidase A; cryptic	phospho-beta-glucosidase B; cryptic	4.1e-115	66.309	51.9313
3	acetyl CoA carboxylase, biotin carboxylase subunit	carbamoyl-phosphate synthase large subunit	3.1e-05	48.6056	29.4821
3	alanine racemase 1	alanine racemase 2, catabolic	1.6e-65	61.7143	42
3	alcohol dehydrogenase class III; formaldehyde dehydrogenase, glutathione-dependent	putative oxidoreductase	4.7e-10	44.9827	27.3356
3	aldehyde dehydrogenase, prefers NADP over NAD	putative aldehyde dehydrogenase	1.8e-57	51.6556	33.5541
3	altronate oxidoreductase	D-mannonate oxidoreductase	2.4e-20	45.4545	24.5243
3	anaerobic dimethyl sulfoxide reductase subunit A	cryptic nitrate reductase 2, alpha subunit	4.8e-25	47.68	29.6
3	aspartokinase I, homoserine dehydrogenase I	aspartokinase II and homoserine dehydrogenase II	4.4e-79	54.0682	33.3333
3	ATP-dependent specificity component of clpP serine protease, chaperone	heat shock protein	0.05	50.4808	28.3654
3	beta-hydroxydecanoyl thioester dehydrase, trans-2-decenoyl-ACP isomerase	(3R)-hydroxymyristol acyl carrier protein dehydratase	0.00057	53.5714	31.25
3	cell division; membrane protein involved in shape determination	rod shape-determining membrane protein; sensitivity to radiation and drugs	1.1e-27	62.1019	32.1656
3	CoA-linked acetaldehyde dehydrogenase and iron-dependent alcohol dehydrogenase; pyruvate-formate-lyase deactivase	putative oxidoreductase	3.5e-34	57.3446	37.0057
3	cold shock-like protein	cold shock protein	2.1e-24	88.5714	77.1429
3	CTP:CMP-3-deoxy-D-manno-octulosonate transferase	N-acetyl glucosamine-1-phosphate uridyltransferase	0.019	46.9231	26.1538
3	D-alanine-D-alanine ligase B, affects cell division	acetyl CoA carboxylase, biotin carboxylase subunit	0.00088	49.7076	29.2398
3	dATP pyrophosphohydrolase	orf, hypothetical protein	0.003	48.7805	28.0488
3	D-erythrose 4-phosphate dehydrogenase	glyceraldehyde-3-phosphate dehydrogenase (second fragment)	9.9e-06	60.3774	35.8491
3	dipeptidyl carboxypeptidase II	oligopeptidase A	3.3e-83	54.0984	32.4888
3	D-mannonate oxidoreductase	altronate oxidoreductase	2.6e-18	45.182	24.8394
3	DNA helicase, resolution of Holliday junctions, branch migration	primosomal protein N'(= factor Y)(putative helicase)	0.022	49.1304	29.1304
3	DNA polymerase I, 3' --> 5' polymerase, 5' --> 3' and 3' --> 5' exonuclease	5'-3' exonuclease	1.7e-19	57.5342	33.79
3	DNA strand exchange and renaturation, DNA-dependent ATPase, DNA- and ATP-dependent coprotease	probable ATP-dependent protease	0.0052	48.7805	26.3415
3	elongation factor P (EF-P)	putative elongation factor	5.4e-19	53.5135	28.6486
3	enoyl-[acyl-carrier-protein] reductase (NADH)	putative oxidoreductase	1.2e-11	44.0476	27.7778
3	ferrisiderophore reductase; flavin reductase (NADPH:flavin oxidoreductase)	putative oxidoreductase	0.00011	46.3277	28.8136
3	FKBP-type 22KD peptidyl-prolyl cis-trans isomerase (rotamase)	FKBP-type peptidyl-prolyl cis-trans isomerase (rotamase)	2.8e-29	58.4541	38.1642
3	formamidopyrimidine DNA glycosylase	endonuclease VIII and DNA N-glycosylase with an AP lyase activity	2.1e-05	44.8669	24.3346
3	formate acetyltransferase 1	formate acetyltransferase 2	1.1e-27	49.3042	28.2306
3	fructose-bisphosphate aldolase, class II	tagatose-bisphosphate aldolase 1	9.3e-15	54.0741	29.6296
3	glucosamine-6-phosphate deaminase	putative isomerase	1.2e-10	47.5728	27.1845
3	glucose-1-phosphate adenylyltransferase	glucose-1-phosphate thymidylyltransferase	0.0088	51.9685	35.4331
3	glutathionine S-transferase	regulator of transcription; stringent starvation protein A	0.0034	42.5641	23.5897
3	glutathionylspermidine synthetase/amidase	putative synthetase/amidase	3.3e-24	47.9042	29.9401
3	glyoxylate-induced protein	putative transient receptor potential locus	1.4e-07	53.0973	29.2035
3	GTP-binding elongation factor, may be inner membrane protein	putative GTP-binding factor	3e-29	54.8035	32.0961
3	guanylate kinase	ATP-binding component of phosphonate transport	1.3e-06	44.9735	26.9841
3	heat shock protein hslVU, ATPase subunit, homologous to chaperones	degrades sigma32, integral membrane peptidase, cell division protein	0.00022	57.1429	39.2857
3	L-serine dehydratase (deaminase), L-SD2	L-serine deaminase	3.9e-167	86.8132	77.1429
3	lysine-specific permease	putative amino acid/amine transport protein	9.3e-15	49.5208	26.5176
3	mannitol-1-phosphate dehydrogenase	altronate oxidoreductase	3.4e-05	47.8632	28.6325
3	membrane-bound ATP synthase, F1 sector, alpha-subunit	flagellum-specific ATP synthase	5.9e-17	50.8418	29.2929
3	modulator of drug activity B	putative NAD(P)H oxidoreductase	0.0015	44.6154	26.9231
3	N-acetylneuraminate lyase (aldolase); catabolism of sialic acid; not K-12?	putative lyase/synthase	2.2e-22	48.7633	27.2085
3	nitrite reductase (NAD(P)H) subunit	respiratory NADH dehydrogenase	4.9e-07	50.211	30.3797
3	O2-independent coproporphyrinogen III oxidase	putative oxidase	2.3e-21	54.7718	33.195
3	oligopeptidase A	dipeptidyl carboxypeptidase II	2.7e-79	54.0741	32.7407
3	peptide chain release factor RF-1	probable peptide chain release factor	3.8e-13	61.1111	43.3333
3	permease of transport system for 3 nucleosides	putative transport system permease protein	3.2e-44	59.9502	30.3483
3	poly(A) polymerase I	tRNA nucleotidyl transferase	1.4e-07	52.1127	33.3333
3	polynucleotide phosphorylase; cytidylate kinase activity	RNase PH	2.9e-05	46.6981	26.8868
3	preprotein translocase; secretion protein	orf, hypothetical protein	0.0044	49.6124	36.4341
3	probable peptide chain release factor	peptide chain release factor RF-1	1.1e-11	61.1111	43.3333
3	probable protein-tyrosine-phosphatase	putative phosphatase	7.1e-40	74.6479	56.338
3	protease III	putative peptidase	0.00058	52.9644	30.0395
3	protein chain elongation factor EF-Tu (duplicate of tufA)	protein chain elongation factor EF-Tu (duplicate of tufB)	5.8e-180	99.7462	99.4924
3	protein chain initiation factor IF-2	putative GTP-binding factor	0.0095	56.0976	37.3984
3	putative carrier/transport protein	orf, hypothetical protein	4.3e-05	53.1792	27.1676
3	putative esterase (EC 3.1.1.1)	putative esterase (EC 3.1.1.-).	1.1e-80	72.3636	53.8182
3	putative glutaminase	putative glutaminase	1.5e-39	57.8231	38.4354
3	putative GTP-binding factor	putative GTP-binding factor	0.079	47.8261	30.4348
3	putative L-serine dehydratase	L-serine deaminase	7.4e-38	70.6767	60.9023
3	putative phosphatidate cytidiltransferase	CDP-diglyceride synthetase	1e-12	59.3333	39.3333
3	putative synthetase/amidase	glutathionylspermidine synthetase/amidase	6.9e-24	51.1364	30.1136
3	pyridoxal kinase 2 / pyridoxine kinase	pyridoxal/pyridoxine/pyridoxamine kinase	1.3e-22	52.2727	29.9242
3	RNA polymerase, sigma S (sigma38) factor; synthesis of many growth phase related proteins	RNA polymerase, sigma(70) factor; regulation of proteins induced at high temperatures	1.2e-48	66.1184	39.8026
3	RNA polymerase, sigma(32) factor; regulation of proteins induced at high temperatures	RNA polymerase, sigma S (sigma38) factor; synthesis of many growth phase related proteins	3.5e-22	54.0856	28.0156
3	rod shape-determining membrane protein; sensitivity to radiation and drugs	cell division; membrane protein involved in shape determination	4.7e-27	59.5506	31.1798
3	sn-glycerol-3-phosphate permease	putative resistance protein (transport)	0.011	42.9952	20.0483
3	superoxide dismutase, manganese	superoxide dismutase, iron	3.1e-39	61.5385	46.1538
3	suppressor of ftsH mutation	orf, hypothetical protein	3.2e-15	51.6432	30.5164
3	transcription-repair coupling factor; mutation frequency decline	DNA repair; excision nuclease subunit B	1.7e-09	48.037	26.3279
3	trehalase, periplasmic	cytoplasmic trehalase	1.4e-132	68.3071	50.1968
3	tryptophan-specific transport protein	putative transporter protein	0.05	47.619	21.0884
3	tyrosine-specific transport system	tryptophan-specific transport protein	6e-43	58.8384	33.8384
3	UDP-3-O-(3-hydroxymyristoyl)-glucosamine N-acyltransferase; third step of endotoxin (lipidA) synthesis	putative transferase	0.0055	57.3529	41.1765
3	UDP-D-glucose:(galactosyl)lipopolysaccharide glucosyltransferase	UDP-D-galactose:(glucosyl)lipopolysaccharide- alpha-1,3-D-galactosyltransferase	1.3e-42	57.6052	34.6278
4	4-aminobutyrate aminotransferase	acetylornithine delta-aminotransferase	7.2e-47	52.4324	36.4865
4	acetylation of N-terminal serine of 30S ribosomal subunit protein L7; acetyl transferase	acetylation of N-terminal alanine of 30S ribosomal subunit protein S5	1.1e-05	50.4348	28.6957
4	alpha-ketoglutarate permease	putative transport protein	0.00021	48.0226	27.6836
4	altronate hydrolase	putative hydrolase	3.4e-49	51.1435	31.3929
4	anaerobic ribonucleotide reductase activating protein	pyruvate formate lyase activating enzyme 1	1.2e-05	49.6124	24.8062
4	ATPase of high-affinity potassium transport system, B chain	zinc-transporting ATPase	4.2e-28	51.2195	31.4856
4	ATP-binding component of ferric enterobactin transport	ATP-binding component of hydroxymate-dependent iron transport	2.6e-49	66.2447	45.1477
4	ATP-binding component of glutamine high-affinity transport system	ATP-binding component of sulfate permease A protein; chromate resistance	1.7e-40	63.8655	42.8571
4	ATP-binding component of high-affinity branched-chain amino acid transport system	ATP-binding component of sulfate permease A protein; chromate resistance	1.2e-23	53.75	29.5833
4	ATP-binding component of high-affinity phosphate-specific transport system	putative ATP-binding component of a transport system	7.7e-27	53.8776	37.1429
4	ATP-binding component of phosphonate transport	guanylate kinase	1.3e-06	47.0899	29.1005
4	ATP-binding component of putrescine transport system	putative ATP-binding component of a transport system	2e-58	61.0119	40.7738
4	ATP-binding component of spermidine/putrescine transport	putative ATP-binding component of a transport system	2.1e-61	64.2857	44.9405
4	ATP-binding component of transport system for glycine, betaine and proline	putative ATP-binding component of a transport system	6.7e-44	61.3169	41.1523
4	ATP-binding protein of glutamate/aspartate transport system	ATP-binding component of a transporter	1.1e-34	58.6777	37.6033
4	carbon starvation protein	putative carbon starvation protein	2.7e-158	80.0292	63.7026
4	chemotaxis regulator transmits chemoreceptor signals to flagelllar motor components	sensor for ctr capsule biosynthesis, probable histidine kinase acting on RcsB	0.0026	51.6129	37.0968
4	citrate-dependent iron transport, membrane-bound protein	ferric enterobactin (enterochelin) transport	4.1e-19	55.1495	36.5448
4	citrate-dependent iron transport, periplasmic protein	ferric enterobactin (enterochelin) binding protein; periplasmic component	5.1e-13	47.4453	28.4672
4	cryptic nitrate reductase 2, alpha subunit	biotin sulfoxide reductase	8.4e-13	47.7113	26.7606
4	cytochrome d terminal oxidase polypeptide subunit II	probable third cytochrome oxidase, subunit II	7.3e-118	74.4063	57.5198
4	dipeptide transport protein	putative transport periplasmic protein	1.2e-21	43.6526	22.4944
4	excision nuclease subunit A	ATP-binding component of leucine transport	2.9e-08	57.0707	33.3333
4	ferredoxin-type protein: electron transfer	involved in electron transport from formate to hydrogen, Fe-S centers	0.00016	45	32
4	ferric enterobactin (enterochelin) binding protein; periplasmic component	citrate-dependent iron transport, periplasmic protein	1.1e-12	48.3516	27.4725
4	ferrous iron transport protein B	GTP-binding protein	7.6e-07	49.3902	25
4	FKBP-type peptidyl-prolyl cis-trans isomerase (rotamase)	probable FKBX-type 16KD peptidyl-prolyl cis-trans isomerase (a rotamase)	2e-12	50.3448	31.7241
4	formate dehydrogenase, cytochrome B556 (FDO) subunit	formate dehydrogenase-N, nitrate-inducible, cytochrome B556(Fdn) gamma subunit	7.8e-50	69.6682	48.8152
4	gluconate transport system permease 3	low-affinity gluconate transport permease protein, fragment 2	2e-08	55.5556	34.3434
4	glucose-1-phosphate thymidylyltransferase	homolog of Salmonella UTP--glucose-1-P uridyltransferase, probably a UDP-gal transferase	8.5e-10	48.5477	27.3859
4	glucose-1-phosphate uridylyltransferase	glucose-1-phosphate thymidylyltransferase	1.9e-08	46.9194	27.0142
4	glutamine high-affinity transport system; membrane component	arginine 3rd transport system permease protein	1.7e-09	52.9703	30.198
4	guanine-hypoxanthine phosphoribosyltransferase	hypoxanthine phosphoribosyltransferase	5.1e-07	56.8807	30.2752
4	high-affinity branched-chain amino acid transport system; membrane component	high-affinity branched-chain amino acid transport	0.094	49.1228	28.0702
4	high-affinity phosphate-specific transport system	sulfate, thiosulfate transport system permease T protein	0.012	47.0356	22.9249
4	high-affinity transport of gluconate / gluconate permease	low-affinity gluconate transport permease protein, fragment 2	6.4e-10	64.9485	42.268
4	high-affinity transport system for glycine betaine and proline	putative transport system permease protein	4.3e-08	46.3687	29.6089
4	IS1 protein InsA	IS1 protein InsA	4.7e-43	96.7033	92.3077
4	IS5 transposase	IS5 transposase	8e-183	100	100
4	L-fuculose-1-phosphate aldolase	putative epimerase/aldolase	7.1e-17	53.4759	34.7594
4	L-lactate permease	putative permease	3.9e-151	80.3993	63.8838
4	low-affinity gluconate transport permease protein, fragment 2	gluconate transport system permease 3	7.8e-07	57.5758	33.3333
4	low-affinity transport system; proline permease II	putative transport protein	1.6e-10	50.8772	27.6316
4	L-tartrate dehydratase, subunit A	fumarase B= fumarate hydratase Class I; anaerobic isozyme	4.2e-05	42.2131	27.0492
4	L-tartrate dehydratase, subunit B	fumarase B= fumarate hydratase Class I; anaerobic isozyme	5.6e-12	53.0055	30.6011
4	maturation of antibiotic MccB17, see tld genes	suppresses inhibitory activity of CsrA	6.6e-09	45.1613	24.1935
4	methylviologen resistance	suppresses groEL, may be chaperone	3.3e-10	56	33
4	molybdate transport permease protein	sulfate transport system permease W protein	8.6e-12	53.2374	32.3741
4	molybdopterin ---> molybdopterin-guanine dinucleotide, protein Ar	orf, hypothetical protein	0.0087	45.5026	23.2804
4	multidrug resistance; probably membrane translocase	putative transport protein	7.6e-36	53.1328	28.5714
4	multiple antibiotic resistance protein; repressor of mar operon	regulator of plasmid mcrB operon (microcin B17 synthesis)	0.0011	43.4783	29.5652
4	N-acetylmuramoyl-l-alanine amidase I	N-acetylmuramoyl-l-alanine amidase II; a murein hydrolase	2.9e-34	62.3134	38.806
4	nitrate reductase 1, alpha subunit	biotin sulfoxide reductase 2	3.2e-16	46.9861	26.4297
4	nitrate reductase 1, beta subunit	formate dehydrogenase-N, nitrate-inducible, iron-sulfur beta subunit	1.9e-12	47.4684	30.3797
4	nitrate reductase 1, cytochrome b(NR), gamma subunit	cryptic nitrate reductase 2, gamma subunit	1e-70	86.2222	71.5556
4	part of maltose permease, inner membrane	sn-glycerol 3-phosphate transport system, integral membrane protein	4.2e-11	49.0706	27.1375
4	periplasmic glutamine-binding protein; permease	histidine-binding periplasmic protein of high-affinity histidine transport system	4.4e-24	55	30.8333
4	phosphoheptose isomerase	orf, hypothetical protein	1.2e-30	64.0244	42.6829
4	phosphotransacetylase	putative multimodular enzyme	3.8e-38	55.0314	32.3899
4	plays structural role in maturation of all 3 hydrogenases	thiamin-monophosphate kinase	0.00026	45.0237	28.436
4	pleiotrophic effects on 3 hydrogenase isozymes	may modulate levels of hydrogenease-2	7.5e-29	71.9298	48.2456
4	potassium uptake, requires TrkE	trk system potassium uptake; part of Rac prophage	2.7e-79	65.5814	41.1628
4	probable 3-hexulose 6-phosphate synthase	probable hexulose-6-phosphate synthase	3.5e-47	68.5185	45.8333
4	probable adenine deaminase (synthesis xanthine)	putative N-acetylgalactosamine-6-phosphate deacetylase	0.063	56.7901	37.037
4	probable carnitine transporter	high-affinity choline transport	8e-38	48.9022	25.3493
4	probable hexulose-6-phosphate synthase	probable 3-hexulose 6-phosphate synthase	8.4e-53	68.5185	45.8333
4	probable pyruvate formate lyase activating enzyme 2	putative pyruvate formate-lyase 2 activating enzyme	1.5e-23	53.9286	38.9286
4	probable third cytochrome oxidase, subunit I	cytochrome d terminal oxidase, polypeptide subunit I	1.9e-174	80.4348	61.6601
4	probable third cytochrome oxidase, subunit II	cytochrome d terminal oxidase polypeptide subunit II	1.2e-106	74.6702	57.5198
4	protease involved in processing C-terminal end of the large subunit of hydrogenase 3	processing of HyaA and HyaB proteins	0.0074	50.4132	28.0992
4	protein secretion, membrane protein	protein secretion; membrane protein, part of the channel	1.2e-06	57.6923	28.2051
4	putative ATP synthase beta subunit	orf, hypothetical protein	7.4e-11	52.2876	37.2549
4	putative ATP-binding protein in pho regulon	PhoB-dependent, ATP-binding pho regulon component; may be helicase; induced by P starvation	6e-43	62.0087	41.4847
4	putative carbon starvation protein	carbon starvation protein	6.7e-147	79.7357	63.4361
4	putative collagenase	putative collagenase	4.8e-21	50	33.5878
4	putative pyruvate formate-lyase 2 activating enzyme	probable pyruvate formate lyase activating enzyme 2	1.7e-22	53.9286	38.9286
4	putative sugar transferase	polysaccharide metabolism	4.4e-06	55.2632	29.8246
4	regulator for asnA, asnC and gidA	regulator for leucine (or lrp) regulon and high-affinity branched-chain amino acid transport system	2.6e-10	49.6454	24.8227
4	regulator of plasmid mcrB operon (microcin B17 synthesis)	transcriptional regulator for cryptic hemolysin	6.4e-07	53.1915	26.5957
4	repressor for uid operon	acrAB operon repressor	0.00041	51.6129	37.0968
4	rhsA protein in rhs element	orf, hypothetical protein	3.4e-36	77.3913	66.9565
4	rhsC protein in rhs element	rhsE protein in rhs element	3.1e-216	86.148	77.4194
4	short chain fatty acid transporter	high-affinity phosphate-specific transport system, cytoplasmic membrane component	0.03	47.7612	29.8507
4	site-specific recombinase, acts on cer sequence of ColE1, effects chromosome segregation at cell division	putative transposase	0.0019	46.6981	26.8868
4	sn-glycerol 3-phosphate transport system, integral membrane protein	putative transport system permease protein	6.8e-19	51.341	26.4368
4	spermidine/putrescine transport system permease	molybdate transport permease protein	1.6e-10	53.5545	27.0142
4	suppresses inhibitory activity of CsrA	maturation of antibiotic MccB17, see tld genes	6.3e-07	45.9677	23.6559
4	thiamin-monophosphate kinase	plays structural role in maturation of all 3 hydrogenases	0.00089	43.9614	25.6039
4	threonine dehydrogenase	putative oxidoreductase	6.6e-21	51.0386	33.8279
4	transcriptional regulatory protein	catabolic regulation response regulator	7.7e-27	55.9633	34.8624
4	transport of nickel, membrane protein	putative transport system permease protein	1.1e-50	64.3791	41.5033
4	transport of potassium	K+ efflux antiporter, glutathione-regulated	0.0028	48.1132	28.3019
4	transport system permease (serine?)	high-affinity transport of gluconate / gluconate permease	2e-44	61.0599	35.9447
4	trk system potassium uptake; part of Rac prophage	potassium uptake, requires TrkE	8.8e-74	65.7005	41.3043
4	UDP-N-acetyl-D-mannosaminuronic acid dehydrogenase; synthesis of enterobacterial common antigen (ECA)	UDP-glucose 6-dehydrogenase	2.4e-10	49.6	27.6
5	(p)ppGpp synthetase I (GTP pyrophosphokinase); regulation of RNA synthesis; stringent factor	(p)ppGpp synthetase II; also guanosine-3',5'-bis pyrophosphate 3'-pyrophosphohydrolase	1.1e-101	56.0305	33.7405
5	(p)ppGpp synthetase II; also guanosine-3',5'-bis pyrophosphate 3'-pyrophosphohydrolase	(p)ppGpp synthetase I (GTP pyrophosphokinase); regulation of RNA synthesis; stringent factor	1.3e-96	55.7927	33.5366
5	2-module integral membrane pump; multidrug resistance	putative transport protein	0.066	44.507	23.662
5	3-(3-hydroxyphenyl)propionate hydroxylase	2-octaprenyl-6-methoxyphenol--> 2-octaprenyl-6-methoxy-1, 4-benzoquinone	0.062	53.4884	33.7209
5	alkyl hydroperoxide reductase, C22 subunit; detoxification of hydroperoxides	bacterioferritin comigratory protein	0.0005	57.6923	34.6154
5	ATP binding protein of heme exporter A	ATP-binding component of hydroxymate-dependent iron transport	3.1e-06	55.4348	33.6957
5	ATP-binding cell division protein, septation process, complexes with FtsZ, associated with junctions of inner and outer membranes	regulator of ftsI, penicillin binding protein 3, septation function	0.0018	48.5915	27.4648
5	ATP-binding component of 3rd arginine transport system	ATP-binding component of a transporter	2.9e-34	59.7345	38.0531
5	ATP-binding component of citrate-dependent iron(III) transport protein	putative ATP-binding component of a transport system	1.3e-24	53.6481	32.618
5	ATP-binding component of vitamin B12 transport system	ATP-binding component of cytochrome-related transport, Zn sensitive	1.2e-11	51.9608	32.8431
5	B12-dependent homocysteine-N5-methyltetrahydrofolate transmethylase, repressor of metE and metF	putative enzyme	2.4e-13	47.4026	26.2987
5	bicyclomycin resistance protein; transmembrane protein	putative transport protein	1.6e-07	46.4497	21.0059
5	curlin major subunit, coiled surface structures; cryptic	minor curlin subunit precursor, similar ro CsgA	2.8e-06	43.0108	31.1828
5	DNA ligase	putative enzyme	3.6e-06	49.1892	27.5676
5	GTP-binding protein in thiophene and furan oxidation	GTP-binding protein	1.6e-09	51.8519	33.3333
5	homolog of Salmonella peptide transport permease protein	transport of nickel, membrane protein	5.4e-26	50.9653	30.5019
5	hydrogenase-2 small subunit	formate dehydrogenase-O, iron-sulfur subunit	6.2e-25	51.7442	36.0465
5	L-idonate transporter	transport system permease (serine?)	6.3e-50	61.0723	32.634
5	L-ribulokinase	xylulokinase	0.027	46.5426	28.7234
5	NAD-dependent 7alpha-hydroxysteroid dehydrogenase, dehydroxylation of bile acids	2-deoxy-D-gluconate 3-dehydrogenase	2.8e-22	52.2449	32.2449
5	NADH dehydrogenase transcriptional regulator, LysR family	putative transcriptional regulator LYSR-type	2.8e-05	50.211	24.8945
5	protein phosphatase 1 modulates phosphoproteins, signals protein misfolding	diadenosine tetraphosphatase	1.5e-05	54.1667	36.1111
5	putative ATPase	Mg2+ transport ATPase, P-type 1	9.9e-22	51.6129	29.9539
5	putative EC 3.5. amidase-type enzyme	putative amidase	8.1e-12	47.9042	29.9401
5	putative glycan biosynthesis enzyme	putative regulator	0.096	48.5149	31.6832
5	putative membrane protein	acridine efflux pump	0.074	43.7229	25.974
5	putative permease	anaerobic dimethyl sulfoxide reductase subunit C	0.002	47.5096	26.0536
5	putative phosphonomutase 2	isocitrate lyase	3e-10	55.8685	33.3333
5	putative transport protein	periplasmic binding protein for nickel	1.6e-31	49.3534	28.8793
5	putative transport system permease protein	low affinity tryptophan permease	0.045	44.2177	22.449
5	putative transposase	IS3 putative transposase	3e-14	63.3663	42.5743
5	putrescine transport protein; permease	putative transport system permease protein	8.9e-06	52.9412	29.4118
5	regulator of acetyl CoA synthetase	orf, hypothetical protein	2.2e-54	53.3049	32.8358
5	ribonucleoside-diphosphate reductase 1, beta subunit, B2	ribonucleoside-diphosphate reductase 2, beta chain, frag	9e-11	49.5413	30.7339
5	ribonucleoside-diphosphate reductase 2, beta chain, frag	ribonucleoside-diphosphate reductase 1, beta subunit, B2	3.4e-11	49.7942	29.6296
5	sn-glycerol-3-phosphate dehydrogenase (anaerobic), large subunit	orf, hypothetical protein	0.0042	44.5946	25
5	thiogalactoside acetyltransferase	putative O-acetyl transferase	6.7e-12	57.6	40
5	transcriptional regulator for cryptic hemolysin	multiple antibiotic resistance protein; repressor of mar operon	3.6e-06	51.7241	24.1379
5	tRNA (uracil-5-)-methyltransferase	putative enzyme	4.3e-15	56.6265	37.3494
5	uptake of C4-dicarboxylic acids	part of a kinase	7.7e-19	52.0581	23.9709
5	2-oxo-3-deoxygalactonate 6-phosphate aldolase and galactonate dehydratase	starvation sensing protein	3.2e-44	52.356	33.2461
5	acrAB operon repressor	repressor for uid operon	0.00041	51.6129	37.0968
5	attaching and effacing protein, pathogenesis factor	putative factor	1.6e-71	71.8412	49.4585
5	bacteriophage DNA packaging protein	homolog of Qin prophage packaging protein NU1	9e-88	99.4318	98.8636
5	bacteriophage lambda endopeptidase homolog	putative Rac prophage endopeptidase	1.6e-44	95.9596	93.9394
5	bacteriophage lambda lysozyme homolog	putative lysozyme	1.2e-14	51.25	35
5	cytochrome d terminal oxidase, polypeptide subunit I	probable third cytochrome oxidase, subunit I	8.8e-177	80.4348	61.6601
5	D-alanine-D-alanine ligase A	D-alanine-D-alanine ligase B, affects cell division	2.1e-47	61.0922	39.5904
5	DNA repair; excision nuclease subunit B	transcription-repair coupling factor; mutation frequency decline	1.8e-08	48.4412	28.0576
5	enhances synthesis of sigma32 in mutant; extragenic suppressor, may modulate RNAse III lethal action	affects pool of 3'-phosphoadenosine-5'-phosphosulfate in pathway of sulfite synthesis	7.8e-18	50.7853	33.5079
5	formate-dependent nitrite reductase; Fe-S centers	anaerobic dimethyl sulfoxide reductase subunit B	3.9e-23	47.619	34.5238
5	glutaredoxin1 redox coenzyme for glutathione-dependent ribonucleotide reductase	glutaredoxin 3	3.5e-08	62.3188	43.4783
5	GTP - binding subunit of protease specific for phage lambda cII repressor	putative GTP-binding factor	5.8e-08	49.2611	27.0936
5	GTP-binding protein	GTP-binding protein in thiophene and furan oxidation	1.8e-09	51.8519	33.3333
5	GTP-binding protein chain elongation factor EF-G	peptide chain release factor RF-3	1.1e-27	51.0345	31.4943
5	heat shock protein	suppressor of htrB, heat shock protein	2.2e-29	50.8361	30.4348
5	histidine-binding periplasmic protein of high-affinity histidine transport system	periplasmic glutamine-binding protein; permease	1.7e-22	54.0323	31.0484
5	homolog of Salmonella ATP-binding protein of oligopeptide ABC transport system	putative ATP-binding component of a transport system	1.6e-58	67.3611	44.0972
5	homolog of Salmonella cobC, a phosphohistidine protein	orf, hypothetical protein	0.033	57.5	31.25
5	homolog of Salmonella cold shock protein	cold shock protein	2.2e-13	67.7419	48.3871
5	homolog of Salmonella FimH protein	putative fimbrial protein	8.3e-07	46.5969	27.2251
5	homolog of Salmonella oligopeptide transport permease protein	transport of nickel, membrane protein	1.2e-21	56.9288	29.9625
5	homolog of virulence factor	orf, hypothetical protein	0.0094	43.6441	22.4576
5	host restriction; endonuclease R	primosomal protein N'(= factor Y)(putative helicase)	0.05	44.3299	25.4296
5	hydrogenase 4 membrane subunit	NADH dehydrogenase I chain K	0.01	54.7368	29.4737
5	hydrogenase 4 subunit	large subunit of hydrogenase 3 (part of FHL complex)	2.6e-225	85.1718	72.3327
5	hydrogenase activity	NADH dehydrogenase I chain B	7.6e-20	59.2593	39.5062
5	hydroxamate-dependent iron uptake, cytoplasmic membrane component	ferric enterobactin (enterochelin) binding protein; periplasmic component	0.045	47.4576	24.8588
5	involved in either transport or processing of arabinose polymers	multidrug resistance protein Y	0.00067	49.4318	25
5	involved in electron transport from formate to hydrogen, Fe-S centers	formate dehydrogenase-O, iron-sulfur subunit	2.9e-08	47.9452	33.5616
5	lipoprotein	putative lipoprotein	2.7e-11	52.1368	33.3333
5	multi modular; putative transcriptional regulator; also putative ATP-binding component of a transport system	putative regulator	7.3e-70	58.6724	35.3319
5	negative regulator	putative regulator	0.00014	49.1803	30.3279
5	negative regulator for fad regulon, and positive activator of fabA	putative FADA-type transcriptional regulator	5.5e-08	49.6774	30.9677
5	peptide chain release factor RF-3	GTP-binding elongation factor, may be inner membrane protein	1.5e-11	50.9749	27.298
5	phage shock protein	orf, hypothetical protein	0.0049	49.3976	25.3012
5	polysaccharide metabolism	putative glycan biosynthesis enzyme	0.0017	49.697	30.303
5	positive regulator for lys	putative transcriptional regulator LYSR-type	1.2e-09	46.2898	23.3216
5	possible chaperone	possible chaperone	9.4e-06	51.9608	33.3333
5	possible enzyme	outer membrane fluffing protein, similar to adhesin	4.1e-23	50.7092	38.2979
5	probable processing element for hydrogenase-2	processing of HyaA and HyaB proteins	5e-23	57.1429	39.7516
5	probably ATP-dependent helicase	putative enzyme	2.6e-32	53.4843	33.2753
5	probably transcriptional repressor of bet genes	putative DEOR-type transcriptional regulator	3.1e-05	52.9412	32.0261
5	protease	periplasmic serine protease Do; heat shock protein HtrA	5.7e-47	60.6811	40.5573
5	PTS system, enzyme I, transcriptional regulator (with NPR and NTR proteins)	putative PTS system enzyme I	1.6e-08	50.5682	27.2727
5	putative amidase	N-acetylmuramoyl-l-alanine amidase I	5.7e-47	71.8182	48.6364
5	putative binding-protein dependent transport protein	sn-glycerol 3-phosphate transport system, integral membrane protein	3.1e-16	55.8491	32.0755
5	putative biotin synthesis protein	2-octaprenyl-6-methoxy-1,4-benzoquinone --> 2-octaprenyl-3-methyl-6-methoxy-1,4-benzoquinone	1.8e-06	59.0164	40.9836
5	putative carboxylase	orf, hypothetical protein	0.037	44.1441	30.6306
5	putative channel protein	orf, hypothetical protein	5.8e-22	57.9487	32.8205
5	putative chaperone	putative chaperone	0.00042	44.6429	22.0238
5	putative cytochrome	putative cytochrome	0.00032	42.5287	22.4138
5	putative cytochrome subunit of dehydrogenase	orf, hypothetical protein	0.08	47.9769	23.6994
5	putative diogenase beta subunit	putative oxidoreductase	6.1e-11	45.0311	24.2236
5	putative DNA repair protein	DNA repair protein	2e-26	74.1667	47.5
5	putative elongation factor	elongation factor P (EF-P)	5.4e-19	51.6304	29.3478
5	putative enzyme	ferrisiderophore reductase; flavin reductase (NADPH:flavin oxidoreductase)	0.049	42.446	20.1439
5	putative epimerase	D-ribulose-5-phosphate 3-epimerase	1e-15	50.9524	28.5714
5	putative excinuclease subunit	excinuclease ABC, subunit C; repair of UV damage to DNA	0.00043	48.0769	29.4872
5	putative membrane pump protein	putative a membrane protein	2.9e-59	58.8727	35.0731
5	putative oxidase	sn-glycerol-3-phosphate dehydrogenase (anaerobic), K-small subunit	3.9e-07	42.9043	23.4323
5	putative polynucleotide enzyme	Holliday junction helicase subunit A; branch migration; repair	4.3e-07	52.4752	28.7129
5	putative racemase	starvation sensing protein	2.2e-10	46.2687	29.1045
5	putative reductase	putative dehydrogenase	6.2e-11	52.2634	27.9835
5	putative regulator protein	orf, hypothetical protein	2.6e-09	48.6957	28.2609
5	putative ribosomal protein	50S ribosomal subunit protein L31	1.5e-07	60.6061	46.9697
5	putative RNA polymerase beta	orf, hypothetical protein	6.7e-28	65.7534	58.2192
5	putative sensor for regulator EvgA	sensor protein torS (regulator TorR)	1.4e-26	50.7431	28.2378
5	putative S-transferase	orf, hypothetical protein	1.1e-36	62.3116	44.2211
5	putative tet operon regulator	putative transcriptional regulator	0.052	48	28.6667
5	putative transformylase	10-formyltetrahydrofolate:L-methionyl-tRNA(fMet) N-formyltransferase	2.2e-32	51.4754	30.1639
5	putative transient receptor potential locus	putative hexulose-6-phosphate isomerase	0.00083	48.289	23.9544
5	putative transmembrane subunit	orf, hypothetical protein	9.1e-06	49.8246	23.5088
5	putative tRNA synthetase	orf, hypothetical protein	1.6e-58	60.7843	40.1961
5	regulator of length of O-antigen component of lipopolysaccharide chains	ferric enterobactin (enterochelin) transport	9.9e-13	53.3762	29.582
5	response regulator (sensor, EnvZ) affecting transcription of ompC and ompF: outer membrane protein synthesis	transcriptional regulator in 2-component system	2.2e-38	64.1593	42.4779
5	response transcriptional regulator for torA (sensor TorS)	negative response regulator of genes in aerobic pathways, (sensors, ArcB and CpxA)	4.9e-41	66.8122	43.2314
5	rhsB protein in rhs element	orf, hypothetical protein	4e-37	87.234	76.5957
5	rhsD protein in rhs element	rhsA protein in rhs element	0	86.56	78.08
5	rhsE protein in rhs element	rhsC protein in rhs element	1.1e-217	86.148	77.4194
5	sensor for ctr capsule biosynthesis, probable histidine kinase acting on RcsB	sensor protein torS (regulator TorR)	1.1e-36	53.1313	32.9293
5	sensor protein AtoS for response regulator AtoC	sensor kinase for HydG, hydrogenase 3 activity	1.1e-33	59.0717	43.038
5	sensor-regulator, activates OmpR by phophorylation	putative sensor for regulator EvgA	4.8e-35	54.7069	30.1954
5	SOS mutagenesis and repair	damage-inducible protein P; putative tRNA synthetase	1.4e-13	48.3412	27.0142
5	SOS mutagenesis; error-prone repair; processed to UmuD'; forms complex with UmuC	regulator for SOS(lexA) regulon	3.7e-06	62.6374	36.2637
5	starvation sensing protein	threonine dehydrogenase	2.4e-32	51.9481	30.1948
5	suppresses groEL, may be chaperone	methylviologen resistance	1.2e-05	56	33
5	suppressor of ftsI	orf, hypothetical protein	1e-55	55.4113	35.4978
5	taurine ATP-binding component of a transport system	putative ATP-binding component of a transport system	4.7e-36	62.1277	39.1489
5	taurine transport system permease protein	putative transport system permease protein	0.009	48.4444	26.2222
5	transcriptional regulator in 2-component system	positive response regulator for pho regulon, sensor is PhoR (or CreC)	2.7e-24	61.3636	40.9091
5	transport of dicarboxylates	putative transport protein	9.2e-47	61.4865	36.036
5	transport of hexuronates	fosmidomycin resistance protein	0.00081	45.3581	21.7507
5	transport of nucleosides, permease protein	xanthosine permease	7.9e-128	77.0335	58.3732
5	protein used in recombination and DNA repair	ATP-binding component of 3rd arginine transport system	0.067	57.1429	39.6825
5	putative a membrane protein	putative membrane pump protein	6.5e-62	58.5774	34.728
5	putative DNA repair protein, RADC family	putative DNA repair protein	5e-55	90.5405	81.7568
5	putative RNA	putative RNA	2.7e-08	81.8182	75.7576
5	putative transport	putative transport protein	3.4e-05	51.1211	31.3901
5	transcriptional regulator	transcriptional activator for glc operon	1.6e-19	51.2397	32.2314
